# Supplementary material for: Cholest-5-ene
Source: Acta Crystallogr Sect E Struct Rep Online. 2011 May 11;67(Pt 6):o1368. doi: 10.1107/S1600536811016783 (PMC3120455; doi:10.1107/S1600536811016783)
Supplement: Supplementary file 1 [file e-67-o1368-sup1.cif]

##############################################################################
#                                                                            #
# This CIF contains the data in a paper accepted for publication in          #
# Acta Crystallographica Section E. It conforms to the requirements of       #
# Notes for Authors for Acta Crystallographica Section E, and has been       #
# peer reviewed under the auspices of the IUCr Commission on Journals.       #
#                                                                            #
# Full details of the Crystallographic Information File format               #
# are given in the paper "The Crystallographic Information File (CIF):       #
# a New Standard Archive File for Crystallography" by S. R. Hall, F. H.      #
# Allen and I. D. Brown [Acta Cryst. (1991), A47, 655-685].                  #
#                                                                            #
# The current version of the core CIF dictionary is obtainable from          #
# ftp://ftp.iucr.org/pub/cif_core.dic.                                       #
#                                                                            #
# Software is freely available for graphical display of the structure(s)     #
# in this CIF. For information consult the CIF software page                 #
# http://www.iucr.org/resources/cif/software.                                #
#                                                                            #
# This file may be used for bona fide research purposes within the           #
# scientific community so long as proper attribution is given to the journal # 
# article from which it was obtained.                                        #
#                                                                            #
##############################################################################
data_global
_audit_creation_method     'form.cif (version 2.0)'
_journal_data_validation_number     ?
_journal_date_recd_electronic     2011-04-29
_journal_date_accepted     2011-05-03
_journal_name_full     'Acta Crystallographica, Section E'
_journal_year     2011
_journal_volume     67
_journal_issue      6
_journal_page_first     o1368
_journal_page_last     o1368
_journal_paper_category     QO
_journal_coeditor_code     RZ2593
_publ_contact_author_name     'Prof. Fun, Hoong-Kun'
_publ_contact_author_address
;
      X-ray Crystallography Unit
      School of Physics
      Universiti Sains Malaysia
      11800 USM, Penang
      MALAYSIA
;
_publ_contact_author_email     'hkfun@usm.my'
_publ_contact_author_fax     '604 6579150'
_publ_contact_author_phone     '604 6533652'
_publ_section_title
;
Cholest-5-ene
;
loop_
    _publ_author_name
    _publ_author_footnote
    _publ_author_address
    'Mohd Shaheen Khan' ?
;
      Bioresource, Paper and Coatings Technology Division
      School of Industrial Technology
      Universiti Sains Malaysia
      11800 USM, pulau Penang
      Malaysia
;
    'Othman Sulaiman' ?
;
      Bioresource, Paper and Coatings Technology Division
      School of Industrial Technology
      Universiti Sains Malaysia
      11800 USM, pulau Penang
      Malaysia
;
    'Rokiah Hashim' ?
;
      Bioresource, Paper and Coatings Technology Division
      School of Industrial Technology
      Universiti Sains Malaysia
      11800 USM, pulau Penang
      Malaysia
;
    'Madhukar Hemamalini' ?
;
      X-ray Crystallography Unit
      School of Physics
      Universiti Sains Malaysia
      11800 USM, Penang
      Malaysia
;
    'Hoong-Kun Fun'
;
      Thomson Reuters ResearcherID: A-3561-2009.
;
;
      X-ray Crystallography Unit
      School of Physics
      Universiti Sains Malaysia
      11800 USM, Penang
      Malaysia
;
data_I
_audit_creation_method     SHELXL-97
_chemical_name_systematic
;
Cholest-5-ene
;
_chemical_name_common     ?
_chemical_formula_moiety     'C27 H46'
_chemical_formula_sum     'C27 H46'
_chemical_formula_iupac     'C27 H46'
_chemical_formula_weight     370.64
_chemical_melting_point     ?
_symmetry_cell_setting     monoclinic
_symmetry_space_group_name_H-M     'P 21'
_symmetry_space_group_name_Hall     'P 2yb'
loop_
    _symmetry_equiv_pos_as_xyz
    'x, y, z'
    '-x, y+1/2, -z'
_cell_length_a     10.6938(2)
_cell_length_b     19.4062(3)
_cell_length_c     11.1763(2)
_cell_angle_alpha     90.00
_cell_angle_beta     93.6630(10)
_cell_angle_gamma     90.00
_cell_volume     2314.64(7)
_cell_formula_units_Z     4
_cell_measurement_reflns_used     9842
_cell_measurement_theta_min     2.76
_cell_measurement_theta_max     32.36
_cell_measurement_temperature     100.0(10)
_exptl_crystal_description     block
_exptl_crystal_colour     colourless
_exptl_crystal_size_max     0.43
_exptl_crystal_size_mid     0.35
_exptl_crystal_size_min     0.22
_exptl_crystal_density_diffrn     1.064
_exptl_crystal_density_meas     ?
_exptl_crystal_density_method     'not measured'
_exptl_crystal_F_000     832
_exptl_absorpt_coefficient_mu     0.059
_exptl_absorpt_correction_type     multi-scan
_exptl_absorpt_process_details     '(SADABS; Bruker, 2009)'
_exptl_absorpt_correction_T_min     0.9754
_exptl_absorpt_correction_T_max     0.9874
_exptl_special_details
;
The crystal was placed in the cold stream of an Oxford Cryosystems Cobra
open-flow nitrogen cryostat (Cosier & Glazer, 1986) operating at
100.0(1) K.
;
_diffrn_ambient_temperature     100.0(10)
_diffrn_radiation_type     MoK\a
_diffrn_radiation_wavelength     0.71073
_diffrn_radiation_source     'fine-focus sealed tube'
_diffrn_radiation_monochromator     graphite
_diffrn_measurement_device_type
;
Bruker SMART APEXII CCD area-detector
;
_diffrn_measurement_method     '\f and \w'
_diffrn_detector_area_resol_mean     .
_diffrn_reflns_number     49622
_diffrn_reflns_av_R_equivalents     0.0460
_diffrn_reflns_av_sigmaI/netI     0.0448
_diffrn_reflns_theta_min     1.91
_diffrn_reflns_theta_max     32.59
_diffrn_reflns_theta_full     32.59
_diffrn_measured_fraction_theta_max     0.994
_diffrn_measured_fraction_theta_full     0.994
_diffrn_reflns_limit_h_min     -15
_diffrn_reflns_limit_h_max     16
_diffrn_reflns_limit_k_min     -29
_diffrn_reflns_limit_k_max     28
_diffrn_reflns_limit_l_min     -16
_diffrn_reflns_limit_l_max     15
_diffrn_standards_number     0
_diffrn_standards_interval_count     .
_diffrn_standards_interval_time     .
_diffrn_standards_decay_%     ?
_refine_special_details
;
 Refinement of F^2^ against ALL reflections.  The weighted R-factor wR and
 goodness of fit S are based on F^2^, conventional R-factors R are based
 on F, with F set to zero for negative F^2^. The threshold expression of
 F^2^ > 2\s(F^2^) is used only for calculating R-factors(gt) etc. and is
 not relevant to the choice of reflections for refinement.  R-factors based
 on F^2^ are statistically about twice as large as those based on F, and R-
 factors based on ALL data will be even larger.
;
_reflns_number_total     8594
_reflns_number_gt     7317
_reflns_threshold_expression     I>2\s(I)
_refine_ls_structure_factor_coef     Fsqd
_refine_ls_matrix_type     full
_refine_ls_R_factor_all     0.0671
_refine_ls_R_factor_gt     0.0538
_refine_ls_wR_factor_gt     0.1175
_refine_ls_wR_factor_ref     0.1244
_refine_ls_goodness_of_fit_ref     1.049
_refine_ls_restrained_S_all     1.049
_refine_ls_number_reflns     8594
_refine_ls_number_parameters     497
_refine_ls_number_restraints     1
_refine_ls_hydrogen_treatment     constr
_refine_ls_weighting_scheme     calc
_refine_ls_weighting_details
         'calc w=1/[\s^2^(Fo^2^)+(0.0666P)^2^+0.2376P] where P=(Fo^2^+2Fc^2^)/3'
_atom_sites_solution_hydrogens     geom
_atom_sites_solution_primary     direct
_atom_sites_solution_secondary     difmap
_refine_ls_shift/su_max     0.001
_refine_ls_shift/su_mean     0.000
_refine_diff_density_max     0.332
_refine_diff_density_min     -0.227
_refine_ls_extinction_method     none
_refine_ls_extinction_coef     ?
loop_
    _atom_type_symbol
    _atom_type_description
    _atom_type_scat_dispersion_real
    _atom_type_scat_dispersion_imag
    _atom_type_scat_source
    'C' 'C' 0.0033 0.0000
                         'International Tables Vol C Tables 4.2.6.8 and 6.1.1.4'
    'H' 'H' 0.0000 0.0000
                         'International Tables Vol C Tables 4.2.6.8 and 6.1.1.4'
_computing_data_collection     'APEX2 (Bruker, 2009)'
_computing_cell_refinement     'SAINT (Bruker, 2009)'
_computing_data_reduction     'SAINT (Bruker, 2009)'
_computing_structure_solution     'SHELXTL (Sheldrick, 2008)'
_computing_structure_refinement     'SHELXTL (Sheldrick, 2008)'
_computing_molecular_graphics     'SHELXTL (Sheldrick, 2008)'
_computing_publication_material
                             'SHELXTL (Sheldrick, 2008) and PLATON (Spek, 2009)'
loop_
    _atom_site_type_symbol
    _atom_site_label
    _atom_site_fract_x
    _atom_site_fract_y
    _atom_site_fract_z
    _atom_site_U_iso_or_equiv
    _atom_site_adp_type
    _atom_site_calc_flag
    _atom_site_refinement_flags
    _atom_site_occupancy
    _atom_site_symmetry_multiplicity
    _atom_site_disorder_assembly
    _atom_site_disorder_group
    C C13A 0.37488(16) 0.40754(9) 0.78901(14) 0.0156(3) Uani d . 1 1 . .
    C C12A 0.27174(17) 0.36278(9) 0.83954(16) 0.0188(3) Uani d . 1 1 . .
    H H12A 0.2000 0.3595 0.7793 0.023 Uiso calc R 1 1 . .
    H H12B 0.2419 0.3851 0.9120 0.023 Uiso calc R 1 1 . .
    C C11A 0.31885(18) 0.28969(9) 0.87192(15) 0.0189(3) Uani d . 1 1 . .
    H H11A 0.2476 0.2621 0.8981 0.023 Uiso calc R 1 1 . .
    H H11B 0.3818 0.2929 0.9406 0.023 Uiso calc R 1 1 . .
    C C9A 0.37803(17) 0.25134(9) 0.76830(14) 0.0160(3) Uani d . 1 1 . .
    H H9AA 0.3089 0.2440 0.7050 0.019 Uiso calc R 1 1 . .
    C C10A 0.42859(17) 0.17816(9) 0.80370(14) 0.0161(3) Uani d . 1 1 . .
    C C1A 0.31619(18) 0.12919(9) 0.81767(16) 0.0193(3) Uani d . 1 1 . .
    H H1AA 0.2719 0.1438 0.8885 0.023 Uiso calc R 1 1 . .
    H H1AB 0.2570 0.1341 0.7464 0.023 Uiso calc R 1 1 . .
    C C2A 0.3517(2) 0.05301(10) 0.83210(17) 0.0233(4) Uani d . 1 1 . .
    H H2AA 0.4029 0.0465 0.9082 0.028 Uiso calc R 1 1 . .
    H H2AB 0.2747 0.0250 0.8358 0.028 Uiso calc R 1 1 . .
    C C3A 0.4255(2) 0.02846(10) 0.72775(18) 0.0265(4) Uani d . 1 1 . .
    H H3AA 0.4524 -0.0199 0.7417 0.032 Uiso calc R 1 1 . .
    H H3AB 0.3712 0.0300 0.6526 0.032 Uiso calc R 1 1 . .
    C C4A 0.5399(2) 0.07375(10) 0.71500(18) 0.0247(4) Uani d . 1 1 . .
    H H4AA 0.5995 0.0668 0.7855 0.030 Uiso calc R 1 1 . .
    H H4AB 0.5823 0.0595 0.6427 0.030 Uiso calc R 1 1 . .
    C C5A 0.50649(17) 0.14922(9) 0.70493(15) 0.0186(3) Uani d . 1 1 . .
    C C6A 0.54370(18) 0.18658(9) 0.61387(15) 0.0199(3) Uani d . 1 1 . .
    H H6AA 0.5885 0.1636 0.5549 0.024 Uiso calc R 1 1 . .
    C C7A 0.52013(18) 0.26199(9) 0.59759(15) 0.0194(3) Uani d . 1 1 . .
    H H7AA 0.4556 0.2688 0.5311 0.023 Uiso calc R 1 1 . .
    H H7AB 0.5981 0.2846 0.5748 0.023 Uiso calc R 1 1 . .
    C C8A 0.47629(17) 0.29661(9) 0.71085(14) 0.0164(3) Uani d . 1 1 . .
    H H8AA 0.5500 0.3026 0.7696 0.020 Uiso calc R 1 1 . .
    C C14A 0.42058(16) 0.36728(9) 0.68059(14) 0.0158(3) Uani d . 1 1 . .
    H H14A 0.3444 0.3587 0.6260 0.019 Uiso calc R 1 1 . .
    C C15A 0.50026(18) 0.41878(9) 0.61573(16) 0.0195(3) Uani d . 1 1 . .
    H H15A 0.5034 0.4067 0.5299 0.023 Uiso calc R 1 1 . .
    H H15B 0.5868 0.4206 0.6528 0.023 Uiso calc R 1 1 . .
    C C16A 0.43156(18) 0.48791(9) 0.63127(15) 0.0199(3) Uani d . 1 1 . .
    H H16A 0.3898 0.5028 0.5540 0.024 Uiso calc R 1 1 . .
    H H16B 0.4919 0.5241 0.6592 0.024 Uiso calc R 1 1 . .
    C C17A 0.33231(17) 0.47615(9) 0.72619(15) 0.0162(3) Uani d . 1 1 . .
    H H17A 0.2501 0.4670 0.6812 0.019 Uiso calc R 1 1 . .
    C C20A 0.31612(17) 0.54145(9) 0.80253(15) 0.0180(3) Uani d . 1 1 . .
    H H20A 0.3994 0.5528 0.8435 0.022 Uiso calc R 1 1 . .
    C C22A 0.27633(19) 0.60253(9) 0.72037(16) 0.0210(4) Uani d . 1 1 . .
    H H22A 0.3321 0.6039 0.6531 0.025 Uiso calc R 1 1 . .
    H H22B 0.1901 0.5940 0.6859 0.025 Uiso calc R 1 1 . .
    C C23A 0.2794(2) 0.67306(9) 0.78133(17) 0.0222(4) Uani d . 1 1 . .
    H H23A 0.2092 0.6761 0.8347 0.027 Uiso calc R 1 1 . .
    H H23B 0.3586 0.6776 0.8317 0.027 Uiso calc R 1 1 . .
    C C24A 0.2696(2) 0.73224(9) 0.69198(16) 0.0214(4) Uani d . 1 1 . .
    H H24A 0.1933 0.7253 0.6384 0.026 Uiso calc R 1 1 . .
    H H24B 0.3425 0.7300 0.6418 0.026 Uiso calc R 1 1 . .
    C C25A 0.26435(19) 0.80430(10) 0.74575(17) 0.0216(4) Uani d . 1 1 . .
    H H25A 0.1900 0.8059 0.7956 0.026 Uiso calc R 1 1 . .
    C C27A 0.2446(2) 0.85875(10) 0.64785(18) 0.0258(4) Uani d . 1 1 . .
    H H27A 0.2381 0.9043 0.6848 0.039 Uiso calc R 1 1 . .
    H H27B 0.1673 0.8487 0.5992 0.039 Uiso calc R 1 1 . .
    H H27C 0.3158 0.8582 0.5968 0.039 Uiso calc R 1 1 . .
    C C26A 0.3789(3) 0.82162(12) 0.8271(2) 0.0439(6) Uani d . 1 1 . .
    H H26A 0.3855 0.7891 0.8944 0.066 Uiso calc R 1 1 . .
    H H26B 0.3711 0.8686 0.8579 0.066 Uiso calc R 1 1 . .
    H H26C 0.4541 0.8183 0.7818 0.066 Uiso calc R 1 1 . .
    C C21A 0.2224(2) 0.53188(10) 0.89955(17) 0.0247(4) Uani d . 1 1 . .
    H H21A 0.2101 0.5760 0.9400 0.037 Uiso calc R 1 1 . .
    H H21B 0.2552 0.4978 0.9582 0.037 Uiso calc R 1 1 . .
    H H21C 0.1422 0.5158 0.8625 0.037 Uiso calc R 1 1 . .
    C C19A 0.48099(17) 0.42163(9) 0.88552(15) 0.0189(3) Uani d . 1 1 . .
    H H19A 0.5205 0.3780 0.9108 0.028 Uiso calc R 1 1 . .
    H H19B 0.4464 0.4440 0.9547 0.028 Uiso calc R 1 1 . .
    H H19C 0.5436 0.4518 0.8525 0.028 Uiso calc R 1 1 . .
    C C18A 0.51117(19) 0.18030(10) 0.92217(16) 0.0225(4) Uani d . 1 1 . .
    H H18A 0.5518 0.1355 0.9358 0.034 Uiso calc R 1 1 . .
    H H18B 0.4589 0.1907 0.9887 0.034 Uiso calc R 1 1 . .
    H H18C 0.5753 0.2161 0.9171 0.034 Uiso calc R 1 1 . .
    C C13B 0.19713(17) 0.15525(9) 0.27013(14) 0.0162(3) Uani d . 1 1 . .
    C C12B 0.13964(19) 0.19277(9) 0.15798(15) 0.0210(4) Uani d . 1 1 . .
    H H12C 0.1743 0.1730 0.0855 0.025 Uiso calc R 1 1 . .
    H H12D 0.0478 0.1855 0.1518 0.025 Uiso calc R 1 1 . .
    C C11B 0.1675(2) 0.27040(10) 0.16367(16) 0.0221(4) Uani d . 1 1 . .
    H H11C 0.1266 0.2928 0.0918 0.026 Uiso calc R 1 1 . .
    H H11D 0.2590 0.2774 0.1613 0.026 Uiso calc R 1 1 . .
    C C9B 0.12240(17) 0.30577(9) 0.27648(14) 0.0167(3) Uani d . 1 1 . .
    H H9BA 0.0291 0.3010 0.2718 0.020 Uiso calc R 1 1 . .
    C C10B 0.15000(17) 0.38455(9) 0.28127(15) 0.0181(3) Uani d . 1 1 . .
    C C1B 0.0650(2) 0.42059(10) 0.18217(16) 0.0234(4) Uani d . 1 1 . .
    H H1BA 0.0961 0.4090 0.1031 0.028 Uiso calc R 1 1 . .
    H H1BB -0.0209 0.4017 0.1842 0.028 Uiso calc R 1 1 . .
    C C2B 0.0583(2) 0.49911(11) 0.19319(18) 0.0287(4) Uani d . 1 1 . .
    H H2BA 0.1419 0.5192 0.1823 0.034 Uiso calc R 1 1 . .
    H H2BB -0.0011 0.5176 0.1295 0.034 Uiso calc R 1 1 . .
    C C3B 0.0153(2) 0.51952(10) 0.31560(17) 0.0260(4) Uani d . 1 1 . .
    H H3BA -0.0694 0.5007 0.3260 0.031 Uiso calc R 1 1 . .
    H H3BB 0.0112 0.5703 0.3219 0.031 Uiso calc R 1 1 . .
    C C4B 0.10817(19) 0.49093(10) 0.41310(17) 0.0224(4) Uani d . 1 1 . .
    H H4BA 0.1915 0.5120 0.4051 0.027 Uiso calc R 1 1 . .
    H H4BB 0.0799 0.5032 0.4930 0.027 Uiso calc R 1 1 . .
    C C5B 0.11862(17) 0.41337(9) 0.40335(16) 0.0186(3) Uani d . 1 1 . .
    C C6B 0.09770(17) 0.37372(9) 0.49722(15) 0.0193(3) Uani d . 1 1 . .
    H H6BA 0.0767 0.3960 0.5689 0.023 Uiso calc R 1 1 . .
    C C7B 0.10474(18) 0.29677(9) 0.49828(15) 0.0188(3) Uani d . 1 1 . .
    H H7BA 0.0188 0.2777 0.4970 0.023 Uiso calc R 1 1 . .
    H H7BB 0.1503 0.2815 0.5736 0.023 Uiso calc R 1 1 . .
    C C8B 0.17069(17) 0.26817(9) 0.39177(15) 0.0166(3) Uani d . 1 1 . .
    H H8BA 0.2630 0.2757 0.4052 0.020 Uiso calc R 1 1 . .
    C C14B 0.14447(16) 0.19129(9) 0.37893(14) 0.0158(3) Uani d . 1 1 . .
    H H14B 0.0513 0.1869 0.3674 0.019 Uiso calc R 1 1 . .
    C C15B 0.18369(19) 0.14450(9) 0.48515(16) 0.0207(3) Uani d . 1 1 . .
    H H15C 0.1245 0.1486 0.5494 0.025 Uiso calc R 1 1 . .
    H H15D 0.2691 0.1560 0.5186 0.025 Uiso calc R 1 1 . .
    C C16B 0.17979(19) 0.07137(9) 0.43025(15) 0.0211(4) Uani d . 1 1 . .
    H H16C 0.1140 0.0433 0.4654 0.025 Uiso calc R 1 1 . .
    H H16D 0.2615 0.0480 0.4459 0.025 Uiso calc R 1 1 . .
    C C17B 0.15011(17) 0.08067(9) 0.29291(15) 0.0165(3) Uani d . 1 1 . .
    H H17B 0.0568 0.0818 0.2798 0.020 Uiso calc R 1 1 . .
    C C20B 0.19557(18) 0.01912(9) 0.22096(16) 0.0193(3) Uani d . 1 1 . .
    H H20B 0.2880 0.0145 0.2388 0.023 Uiso calc R 1 1 . .
    C C22B 0.13311(19) -0.04703(10) 0.26282(16) 0.0211(3) Uani d . 1 1 . .
    H H22C 0.1581 -0.0539 0.3488 0.025 Uiso calc R 1 1 . .
    H H22D 0.0412 -0.0401 0.2560 0.025 Uiso calc R 1 1 . .
    C C23B 0.16278(19) -0.11291(10) 0.19590(17) 0.0224(4) Uani d . 1 1 . .
    H H23C 0.2543 -0.1157 0.1880 0.027 Uiso calc R 1 1 . .
    H H23D 0.1213 -0.1111 0.1142 0.027 Uiso calc R 1 1 . .
    C C24B 0.1194(2) -0.17724(10) 0.25980(18) 0.0244(4) Uani d . 1 1 . .
    H H24C 0.0269 -0.1762 0.2594 0.029 Uiso calc R 1 1 . .
    H H24D 0.1525 -0.1752 0.3445 0.029 Uiso calc R 1 1 . .
    C C25B 0.1584(2) -0.24600(11) 0.2072(2) 0.0298(4) Uani d . 1 1 . .
    H H25B 0.2517 -0.2456 0.2044 0.036 Uiso calc R 1 1 . .
    C C26B 0.1032(3) -0.25629(15) 0.0798(2) 0.0513(7) Uani d . 1 1 . .
    H H26D 0.1277 -0.3016 0.0506 0.077 Uiso calc R 1 1 . .
    H H26E 0.1346 -0.2203 0.0279 0.077 Uiso calc R 1 1 . .
    H H26F 0.0116 -0.2535 0.0787 0.077 Uiso calc R 1 1 . .
    C C27B 0.1243(3) -0.30568(13) 0.2862(3) 0.0440(6) Uani d . 1 1 . .
    H H27D 0.1571 -0.3486 0.2544 0.066 Uiso calc R 1 1 . .
    H H27E 0.0329 -0.3088 0.2876 0.066 Uiso calc R 1 1 . .
    H H27F 0.1608 -0.2982 0.3679 0.066 Uiso calc R 1 1 . .
    C C21B 0.1720(2) 0.02906(10) 0.08577(17) 0.0279(4) Uani d . 1 1 . .
    H H21D 0.1958 -0.0129 0.0441 0.042 Uiso calc R 1 1 . .
    H H21E 0.2221 0.0679 0.0596 0.042 Uiso calc R 1 1 . .
    H H21F 0.0829 0.0386 0.0669 0.042 Uiso calc R 1 1 . .
    C C19B 0.34079(18) 0.15689(10) 0.27321(18) 0.0236(4) Uani d . 1 1 . .
    H H19D 0.3696 0.2048 0.2752 0.035 Uiso calc R 1 1 . .
    H H19E 0.3691 0.1341 0.2015 0.035 Uiso calc R 1 1 . .
    H H19F 0.3754 0.1328 0.3449 0.035 Uiso calc R 1 1 . .
    C C18B 0.28927(19) 0.40012(11) 0.2626(2) 0.0274(4) Uani d . 1 1 . .
    H H18D 0.3060 0.4491 0.2776 0.041 Uiso calc R 1 1 . .
    H H18E 0.3074 0.3888 0.1800 0.041 Uiso calc R 1 1 . .
    H H18F 0.3427 0.3723 0.3183 0.041 Uiso calc R 1 1 . .
loop_
    _atom_site_aniso_label
    _atom_site_aniso_U_11
    _atom_site_aniso_U_22
    _atom_site_aniso_U_33
    _atom_site_aniso_U_12
    _atom_site_aniso_U_13
    _atom_site_aniso_U_23
    C13A 0.0178(8) 0.0130(7) 0.0160(7) 0.0006(6) 0.0018(6) 0.0005(5)
    C12A 0.0206(8) 0.0152(8) 0.0213(8) 0.0003(7) 0.0057(6) -0.0003(6)
    C11A 0.0247(9) 0.0128(8) 0.0201(7) 0.0001(7) 0.0085(6) 0.0013(6)
    C9A 0.0184(8) 0.0143(7) 0.0155(7) 0.0005(6) 0.0031(6) 0.0017(6)
    C10A 0.0199(8) 0.0147(8) 0.0138(7) 0.0010(6) 0.0015(6) 0.0009(6)
    C1A 0.0242(9) 0.0152(8) 0.0189(7) 0.0007(7) 0.0038(6) 0.0030(6)
    C2A 0.0303(10) 0.0169(8) 0.0231(8) -0.0021(7) 0.0052(7) 0.0026(6)
    C3A 0.0354(11) 0.0142(8) 0.0305(9) 0.0001(8) 0.0068(8) -0.0016(7)
    C4A 0.0319(10) 0.0171(9) 0.0261(9) 0.0050(8) 0.0087(7) 0.0003(7)
    C5A 0.0208(8) 0.0152(8) 0.0197(7) 0.0021(7) 0.0020(6) -0.0006(6)
    C6A 0.0234(9) 0.0171(8) 0.0197(8) 0.0013(7) 0.0066(6) -0.0020(6)
    C7A 0.0247(9) 0.0151(8) 0.0192(7) 0.0017(7) 0.0062(6) 0.0006(6)
    C8A 0.0182(8) 0.0163(7) 0.0151(7) -0.0005(6) 0.0037(6) 0.0008(6)
    C14A 0.0184(8) 0.0134(7) 0.0155(7) 0.0003(6) 0.0023(6) 0.0016(5)
    C15A 0.0243(9) 0.0152(8) 0.0195(7) -0.0006(7) 0.0059(6) 0.0021(6)
    C16A 0.0254(9) 0.0152(8) 0.0193(7) -0.0008(7) 0.0040(6) 0.0024(6)
    C17A 0.0183(8) 0.0135(7) 0.0167(7) 0.0001(6) 0.0007(6) 0.0006(5)
    C20A 0.0207(8) 0.0141(8) 0.0192(7) -0.0002(7) 0.0018(6) -0.0003(6)
    C22A 0.0261(10) 0.0154(8) 0.0212(8) 0.0006(7) 0.0000(7) 0.0001(6)
    C23A 0.0302(10) 0.0139(8) 0.0225(8) 0.0017(7) 0.0016(7) -0.0004(6)
    C24A 0.0278(9) 0.0146(8) 0.0217(8) 0.0028(7) 0.0002(7) -0.0007(6)
    C25A 0.0259(9) 0.0146(8) 0.0239(8) -0.0003(7) 0.0003(7) 0.0015(6)
    C27A 0.0295(10) 0.0182(9) 0.0293(9) 0.0025(8) -0.0006(8) 0.0031(7)
    C26A 0.0553(16) 0.0225(10) 0.0501(14) -0.0084(11) -0.0270(12) 0.0039(10)
    C21A 0.0315(10) 0.0167(9) 0.0270(9) 0.0017(8) 0.0094(8) -0.0016(7)
    C19A 0.0210(8) 0.0166(8) 0.0189(7) 0.0015(7) 0.0007(6) 0.0000(6)
    C18A 0.0287(9) 0.0204(9) 0.0177(7) 0.0022(7) -0.0032(7) 0.0011(6)
    C13B 0.0197(8) 0.0128(7) 0.0164(7) 0.0003(6) 0.0027(6) 0.0008(6)
    C12B 0.0319(10) 0.0163(8) 0.0149(7) 0.0013(8) 0.0017(6) -0.0010(6)
    C11B 0.0331(10) 0.0165(8) 0.0171(7) 0.0026(7) 0.0059(7) 0.0008(6)
    C9B 0.0197(8) 0.0150(8) 0.0154(7) -0.0003(6) 0.0015(6) -0.0001(6)
    C10B 0.0212(8) 0.0134(7) 0.0201(7) 0.0002(7) 0.0047(6) -0.0001(6)
    C1B 0.0343(10) 0.0174(8) 0.0185(8) 0.0012(8) 0.0014(7) 0.0012(6)
    C2B 0.0439(12) 0.0183(9) 0.0243(9) 0.0014(9) 0.0054(8) 0.0048(7)
    C3B 0.0340(11) 0.0180(9) 0.0261(9) 0.0024(8) 0.0036(8) 0.0013(7)
    C4B 0.0267(9) 0.0164(8) 0.0239(8) -0.0003(7) 0.0018(7) -0.0031(6)
    C5B 0.0167(8) 0.0167(8) 0.0221(8) -0.0006(7) -0.0005(6) -0.0027(6)
    C6B 0.0207(8) 0.0192(9) 0.0176(7) -0.0005(7) -0.0013(6) -0.0036(6)
    C7B 0.0234(9) 0.0180(8) 0.0151(7) 0.0014(7) 0.0018(6) 0.0002(6)
    C8B 0.0177(8) 0.0148(8) 0.0170(7) 0.0014(6) 0.0002(6) -0.0008(6)
    C14B 0.0173(8) 0.0156(8) 0.0146(7) -0.0006(6) 0.0009(6) 0.0014(6)
    C15B 0.0282(9) 0.0163(8) 0.0174(7) 0.0014(7) -0.0009(6) 0.0013(6)
    C16B 0.0289(9) 0.0167(8) 0.0174(7) -0.0002(7) 0.0004(7) 0.0017(6)
    C17B 0.0176(8) 0.0147(7) 0.0175(7) 0.0000(6) 0.0026(6) 0.0001(6)
    C20B 0.0228(9) 0.0147(8) 0.0209(8) -0.0004(7) 0.0045(7) -0.0006(6)
    C22B 0.0248(9) 0.0168(8) 0.0221(8) -0.0008(7) 0.0052(7) -0.0012(6)
    C23B 0.0253(9) 0.0169(8) 0.0255(8) -0.0019(7) 0.0057(7) -0.0036(7)
    C24B 0.0301(10) 0.0163(8) 0.0275(9) -0.0010(8) 0.0071(8) -0.0033(7)
    C25B 0.0273(10) 0.0216(10) 0.0411(11) -0.0025(8) 0.0072(9) -0.0068(8)
    C26B 0.074(2) 0.0364(14) 0.0431(13) -0.0008(14) -0.0009(13) -0.0185(11)
    C27B 0.0476(15) 0.0199(11) 0.0666(17) -0.0006(11) 0.0206(13) 0.0001(11)
    C21B 0.0455(12) 0.0188(9) 0.0205(8) -0.0020(9) 0.0100(8) -0.0003(7)
    C19B 0.0233(9) 0.0170(8) 0.0312(9) -0.0001(7) 0.0075(7) -0.0013(7)
    C18B 0.0265(10) 0.0198(9) 0.0372(10) -0.0044(8) 0.0117(8) -0.0027(8)
_geom_special_details
;
 All s.u.'s (except the s.u. in the dihedral angle between two l.s. planes)
 are estimated using the full covariance matrix.  The cell s.u.'s are taken
 into account individually in the estimation of s.u.'s in distances, angles
 and torsion angles; correlations between s.u.'s in cell parameters are only
 used when they are defined by crystal symmetry.  An approximate (isotropic)
 treatment of cell s.u.'s is used for estimating s.u.'s involving l.s. planes.
;
loop_
    _geom_bond_atom_site_label_1
    _geom_bond_atom_site_label_2
    _geom_bond_site_symmetry_2
    _geom_bond_distance
    _geom_bond_publ_flag
    C13A C19A . 1.539(2) ?
    C13A C12A . 1.539(2) ?
    C13A C14A . 1.547(2) ?
    C13A C17A . 1.560(2) ?
    C12A C11A . 1.541(2) ?
    C12A H12A . 0.9900 ?
    C12A H12B . 0.9900 ?
    C11A C9A . 1.546(2) ?
    C11A H11A . 0.9900 ?
    C11A H11B . 0.9900 ?
    C9A C8A . 1.541(2) ?
    C9A C10A . 1.561(2) ?
    C9A H9AA . 1.0000 ?
    C10A C5A . 1.532(2) ?
    C10A C18A . 1.544(2) ?
    C10A C1A . 1.548(3) ?
    C1A C2A . 1.532(3) ?
    C1A H1AA . 0.9900 ?
    C1A H1AB . 0.9900 ?
    C2A C3A . 1.526(3) ?
    C2A H2AA . 0.9900 ?
    C2A H2AB . 0.9900 ?
    C3A C4A . 1.521(3) ?
    C3A H3AA . 0.9900 ?
    C3A H3AB . 0.9900 ?
    C4A C5A . 1.510(3) ?
    C4A H4AA . 0.9900 ?
    C4A H4AB . 0.9900 ?
    C5A C6A . 1.331(2) ?
    C6A C7A . 1.494(3) ?
    C6A H6AA . 0.9500 ?
    C7A C8A . 1.533(2) ?
    C7A H7AA . 0.9900 ?
    C7A H7AB . 0.9900 ?
    C8A C14A . 1.525(2) ?
    C8A H8AA . 1.0000 ?
    C14A C15A . 1.526(2) ?
    C14A H14A . 1.0000 ?
    C15A C16A . 1.545(3) ?
    C15A H15A . 0.9900 ?
    C15A H15B . 0.9900 ?
    C16A C17A . 1.565(3) ?
    C16A H16A . 0.9900 ?
    C16A H16B . 0.9900 ?
    C17A C20A . 1.544(2) ?
    C17A H17A . 1.0000 ?
    C20A C21A . 1.534(3) ?
    C20A C22A . 1.542(3) ?
    C20A H20A . 1.0000 ?
    C22A C23A . 1.528(3) ?
    C22A H22A . 0.9900 ?
    C22A H22B . 0.9900 ?
    C23A C24A . 1.521(3) ?
    C23A H23A . 0.9900 ?
    C23A H23B . 0.9900 ?
    C24A C25A . 1.525(3) ?
    C24A H24A . 0.9900 ?
    C24A H24B . 0.9900 ?
    C25A C26A . 1.516(3) ?
    C25A C27A . 1.526(3) ?
    C25A H25A . 1.0000 ?
    C27A H27A . 0.9800 ?
    C27A H27B . 0.9800 ?
    C27A H27C . 0.9800 ?
    C26A H26A . 0.9800 ?
    C26A H26B . 0.9800 ?
    C26A H26C . 0.9800 ?
    C21A H21A . 0.9800 ?
    C21A H21B . 0.9800 ?
    C21A H21C . 0.9800 ?
    C19A H19A . 0.9800 ?
    C19A H19B . 0.9800 ?
    C19A H19C . 0.9800 ?
    C18A H18A . 0.9800 ?
    C18A H18B . 0.9800 ?
    C18A H18C . 0.9800 ?
    C13B C19B . 1.535(3) ?
    C13B C14B . 1.540(2) ?
    C13B C12B . 1.543(2) ?
    C13B C17B . 1.558(2) ?
    C12B C11B . 1.536(3) ?
    C12B H12C . 0.9900 ?
    C12B H12D . 0.9900 ?
    C11B C9B . 1.540(2) ?
    C11B H11C . 0.9900 ?
    C11B H11D . 0.9900 ?
    C9B C8B . 1.541(2) ?
    C9B C10B . 1.557(2) ?
    C9B H9BA . 1.0000 ?
    C10B C5B . 1.531(2) ?
    C10B C18B . 1.547(3) ?
    C10B C1B . 1.554(3) ?
    C1B C2B . 1.531(3) ?
    C1B H1BA . 0.9900 ?
    C1B H1BB . 0.9900 ?
    C2B C3B . 1.523(3) ?
    C2B H2BA . 0.9900 ?
    C2B H2BB . 0.9900 ?
    C3B C4B . 1.531(3) ?
    C3B H3BA . 0.9900 ?
    C3B H3BB . 0.9900 ?
    C4B C5B . 1.514(3) ?
    C4B H4BA . 0.9900 ?
    C4B H4BB . 0.9900 ?
    C5B C6B . 1.331(3) ?
    C6B C7B . 1.495(3) ?
    C6B H6BA . 0.9500 ?
    C7B C8B . 1.526(2) ?
    C7B H7BA . 0.9900 ?
    C7B H7BB . 0.9900 ?
    C8B C14B . 1.523(2) ?
    C8B H8BA . 1.0000 ?
    C14B C15B . 1.532(2) ?
    C14B H14B . 1.0000 ?
    C15B C16B . 1.546(3) ?
    C15B H15C . 0.9900 ?
    C15B H15D . 0.9900 ?
    C16B C17B . 1.558(2) ?
    C16B H16C . 0.9900 ?
    C16B H16D . 0.9900 ?
    C17B C20B . 1.536(2) ?
    C17B H17B . 1.0000 ?
    C20B C21B . 1.528(3) ?
    C20B C22B . 1.534(3) ?
    C20B H20B . 1.0000 ?
    C22B C23B . 1.525(3) ?
    C22B H22C . 0.9900 ?
    C22B H22D . 0.9900 ?
    C23B C24B . 1.525(3) ?
    C23B H23C . 0.9900 ?
    C23B H23D . 0.9900 ?
    C24B C25B . 1.527(3) ?
    C24B H24C . 0.9900 ?
    C24B H24D . 0.9900 ?
    C25B C27B . 1.515(3) ?
    C25B C26B . 1.519(3) ?
    C25B H25B . 1.0000 ?
    C26B H26D . 0.9800 ?
    C26B H26E . 0.9800 ?
    C26B H26F . 0.9800 ?
    C27B H27D . 0.9800 ?
    C27B H27E . 0.9800 ?
    C27B H27F . 0.9800 ?
    C21B H21D . 0.9800 ?
    C21B H21E . 0.9800 ?
    C21B H21F . 0.9800 ?
    C19B H19D . 0.9800 ?
    C19B H19E . 0.9800 ?
    C19B H19F . 0.9800 ?
    C18B H18D . 0.9800 ?
    C18B H18E . 0.9800 ?
    C18B H18F . 0.9800 ?
loop_
    _geom_angle_atom_site_label_1
    _geom_angle_atom_site_label_2
    _geom_angle_atom_site_label_3
    _geom_angle_site_symmetry_1
    _geom_angle_site_symmetry_3
    _geom_angle
    _geom_angle_publ_flag
    C19A C13A C12A . . 110.89(14) ?
    C19A C13A C14A . . 112.52(14) ?
    C12A C13A C14A . . 105.78(14) ?
    C19A C13A C17A . . 110.17(14) ?
    C12A C13A C17A . . 116.84(14) ?
    C14A C13A C17A . . 100.15(13) ?
    C13A C12A C11A . . 111.99(15) ?
    C13A C12A H12A . . 109.2 ?
    C11A C12A H12A . . 109.2 ?
    C13A C12A H12B . . 109.2 ?
    C11A C12A H12B . . 109.2 ?
    H12A C12A H12B . . 107.9 ?
    C12A C11A C9A . . 114.25(14) ?
    C12A C11A H11A . . 108.7 ?
    C9A C11A H11A . . 108.7 ?
    C12A C11A H11B . . 108.7 ?
    C9A C11A H11B . . 108.7 ?
    H11A C11A H11B . . 107.6 ?
    C8A C9A C11A . . 111.12(14) ?
    C8A C9A C10A . . 112.95(14) ?
    C11A C9A C10A . . 113.56(13) ?
    C8A C9A H9AA . . 106.2 ?
    C11A C9A H9AA . . 106.2 ?
    C10A C9A H9AA . . 106.2 ?
    C5A C10A C18A . . 108.67(15) ?
    C5A C10A C1A . . 108.01(14) ?
    C18A C10A C1A . . 109.59(14) ?
    C5A C10A C9A . . 110.26(13) ?
    C18A C10A C9A . . 111.26(14) ?
    C1A C10A C9A . . 108.99(14) ?
    C2A C1A C10A . . 114.46(15) ?
    C2A C1A H1AA . . 108.6 ?
    C10A C1A H1AA . . 108.6 ?
    C2A C1A H1AB . . 108.6 ?
    C10A C1A H1AB . . 108.6 ?
    H1AA C1A H1AB . . 107.6 ?
    C3A C2A C1A . . 110.96(15) ?
    C3A C2A H2AA . . 109.4 ?
    C1A C2A H2AA . . 109.4 ?
    C3A C2A H2AB . . 109.4 ?
    C1A C2A H2AB . . 109.4 ?
    H2AA C2A H2AB . . 108.0 ?
    C4A C3A C2A . . 110.48(16) ?
    C4A C3A H3AA . . 109.6 ?
    C2A C3A H3AA . . 109.6 ?
    C4A C3A H3AB . . 109.6 ?
    C2A C3A H3AB . . 109.6 ?
    H3AA C3A H3AB . . 108.1 ?
    C5A C4A C3A . . 112.29(17) ?
    C5A C4A H4AA . . 109.1 ?
    C3A C4A H4AA . . 109.1 ?
    C5A C4A H4AB . . 109.1 ?
    C3A C4A H4AB . . 109.1 ?
    H4AA C4A H4AB . . 107.9 ?
    C6A C5A C4A . . 120.28(17) ?
    C6A C5A C10A . . 123.66(16) ?
    C4A C5A C10A . . 116.05(15) ?
    C5A C6A C7A . . 124.77(16) ?
    C5A C6A H6AA . . 117.6 ?
    C7A C6A H6AA . . 117.6 ?
    C6A C7A C8A . . 112.76(14) ?
    C6A C7A H7AA . . 109.0 ?
    C8A C7A H7AA . . 109.0 ?
    C6A C7A H7AB . . 109.0 ?
    C8A C7A H7AB . . 109.0 ?
    H7AA C7A H7AB . . 107.8 ?
    C14A C8A C7A . . 110.30(14) ?
    C14A C8A C9A . . 109.76(14) ?
    C7A C8A C9A . . 110.29(14) ?
    C14A C8A H8AA . . 108.8 ?
    C7A C8A H8AA . . 108.8 ?
    C9A C8A H8AA . . 108.8 ?
    C8A C14A C15A . . 118.18(15) ?
    C8A C14A C13A . . 114.77(13) ?
    C15A C14A C13A . . 104.79(14) ?
    C8A C14A H14A . . 106.1 ?
    C15A C14A H14A . . 106.1 ?
    C13A C14A H14A . . 106.1 ?
    C14A C15A C16A . . 103.38(14) ?
    C14A C15A H15A . . 111.1 ?
    C16A C15A H15A . . 111.1 ?
    C14A C15A H15B . . 111.1 ?
    C16A C15A H15B . . 111.1 ?
    H15A C15A H15B . . 109.1 ?
    C15A C16A C17A . . 107.32(14) ?
    C15A C16A H16A . . 110.3 ?
    C17A C16A H16A . . 110.3 ?
    C15A C16A H16B . . 110.3 ?
    C17A C16A H16B . . 110.3 ?
    H16A C16A H16B . . 108.5 ?
    C20A C17A C13A . . 119.47(13) ?
    C20A C17A C16A . . 111.09(14) ?
    C13A C17A C16A . . 103.80(14) ?
    C20A C17A H17A . . 107.3 ?
    C13A C17A H17A . . 107.3 ?
    C16A C17A H17A . . 107.3 ?
    C21A C20A C22A . . 110.25(16) ?
    C21A C20A C17A . . 113.12(15) ?
    C22A C20A C17A . . 109.77(14) ?
    C21A C20A H20A . . 107.8 ?
    C22A C20A H20A . . 107.8 ?
    C17A C20A H20A . . 107.8 ?
    C23A C22A C20A . . 115.18(15) ?
    C23A C22A H22A . . 108.5 ?
    C20A C22A H22A . . 108.5 ?
    C23A C22A H22B . . 108.5 ?
    C20A C22A H22B . . 108.5 ?
    H22A C22A H22B . . 107.5 ?
    C24A C23A C22A . . 112.64(15) ?
    C24A C23A H23A . . 109.1 ?
    C22A C23A H23A . . 109.1 ?
    C24A C23A H23B . . 109.1 ?
    C22A C23A H23B . . 109.1 ?
    H23A C23A H23B . . 107.8 ?
    C23A C24A C25A . . 115.89(15) ?
    C23A C24A H24A . . 108.3 ?
    C25A C24A H24A . . 108.3 ?
    C23A C24A H24B . . 108.3 ?
    C25A C24A H24B . . 108.3 ?
    H24A C24A H24B . . 107.4 ?
    C26A C25A C24A . . 113.04(18) ?
    C26A C25A C27A . . 110.26(17) ?
    C24A C25A C27A . . 111.07(15) ?
    C26A C25A H25A . . 107.4 ?
    C24A C25A H25A . . 107.4 ?
    C27A C25A H25A . . 107.4 ?
    C25A C27A H27A . . 109.5 ?
    C25A C27A H27B . . 109.5 ?
    H27A C27A H27B . . 109.5 ?
    C25A C27A H27C . . 109.5 ?
    H27A C27A H27C . . 109.5 ?
    H27B C27A H27C . . 109.5 ?
    C25A C26A H26A . . 109.5 ?
    C25A C26A H26B . . 109.5 ?
    H26A C26A H26B . . 109.5 ?
    C25A C26A H26C . . 109.5 ?
    H26A C26A H26C . . 109.5 ?
    H26B C26A H26C . . 109.5 ?
    C20A C21A H21A . . 109.5 ?
    C20A C21A H21B . . 109.5 ?
    H21A C21A H21B . . 109.5 ?
    C20A C21A H21C . . 109.5 ?
    H21A C21A H21C . . 109.5 ?
    H21B C21A H21C . . 109.5 ?
    C13A C19A H19A . . 109.5 ?
    C13A C19A H19B . . 109.5 ?
    H19A C19A H19B . . 109.5 ?
    C13A C19A H19C . . 109.5 ?
    H19A C19A H19C . . 109.5 ?
    H19B C19A H19C . . 109.5 ?
    C10A C18A H18A . . 109.5 ?
    C10A C18A H18B . . 109.5 ?
    H18A C18A H18B . . 109.5 ?
    C10A C18A H18C . . 109.5 ?
    H18A C18A H18C . . 109.5 ?
    H18B C18A H18C . . 109.5 ?
    C19B C13B C14B . . 112.88(14) ?
    C19B C13B C12B . . 110.78(15) ?
    C14B C13B C12B . . 106.28(14) ?
    C19B C13B C17B . . 110.39(14) ?
    C14B C13B C17B . . 98.90(13) ?
    C12B C13B C17B . . 117.06(14) ?
    C11B C12B C13B . . 111.28(15) ?
    C11B C12B H12C . . 109.4 ?
    C13B C12B H12C . . 109.4 ?
    C11B C12B H12D . . 109.4 ?
    C13B C12B H12D . . 109.4 ?
    H12C C12B H12D . . 108.0 ?
    C12B C11B C9B . . 113.63(15) ?
    C12B C11B H11C . . 108.8 ?
    C9B C11B H11C . . 108.8 ?
    C12B C11B H11D . . 108.8 ?
    C9B C11B H11D . . 108.8 ?
    H11C C11B H11D . . 107.7 ?
    C11B C9B C8B . . 111.58(14) ?
    C11B C9B C10B . . 113.40(14) ?
    C8B C9B C10B . . 112.55(14) ?
    C11B C9B H9BA . . 106.2 ?
    C8B C9B H9BA . . 106.2 ?
    C10B C9B H9BA . . 106.2 ?
    C5B C10B C18B . . 108.45(15) ?
    C5B C10B C1B . . 108.60(15) ?
    C18B C10B C1B . . 109.91(16) ?
    C5B C10B C9B . . 109.71(14) ?
    C18B C10B C9B . . 111.67(15) ?
    C1B C10B C9B . . 108.45(14) ?
    C2B C1B C10B . . 114.78(16) ?
    C2B C1B H1BA . . 108.6 ?
    C10B C1B H1BA . . 108.6 ?
    C2B C1B H1BB . . 108.6 ?
    C10B C1B H1BB . . 108.6 ?
    H1BA C1B H1BB . . 107.5 ?
    C3B C2B C1B . . 110.46(16) ?
    C3B C2B H2BA . . 109.6 ?
    C1B C2B H2BA . . 109.6 ?
    C3B C2B H2BB . . 109.6 ?
    C1B C2B H2BB . . 109.6 ?
    H2BA C2B H2BB . . 108.1 ?
    C2B C3B C4B . . 109.01(17) ?
    C2B C3B H3BA . . 109.9 ?
    C4B C3B H3BA . . 109.9 ?
    C2B C3B H3BB . . 109.9 ?
    C4B C3B H3BB . . 109.9 ?
    H3BA C3B H3BB . . 108.3 ?
    C5B C4B C3B . . 110.89(16) ?
    C5B C4B H4BA . . 109.5 ?
    C3B C4B H4BA . . 109.5 ?
    C5B C4B H4BB . . 109.5 ?
    C3B C4B H4BB . . 109.5 ?
    H4BA C4B H4BB . . 108.0 ?
    C6B C5B C4B . . 120.07(17) ?
    C6B C5B C10B . . 123.25(16) ?
    C4B C5B C10B . . 116.66(15) ?
    C5B C6B C7B . . 124.93(17) ?
    C5B C6B H6BA . . 117.5 ?
    C7B C6B H6BA . . 117.5 ?
    C6B C7B C8B . . 112.48(15) ?
    C6B C7B H7BA . . 109.1 ?
    C8B C7B H7BA . . 109.1 ?
    C6B C7B H7BB . . 109.1 ?
    C8B C7B H7BB . . 109.1 ?
    H7BA C7B H7BB . . 107.8 ?
    C14B C8B C7B . . 109.77(14) ?
    C14B C8B C9B . . 109.59(13) ?
    C7B C8B C9B . . 109.46(14) ?
    C14B C8B H8BA . . 109.3 ?
    C7B C8B H8BA . . 109.3 ?
    C9B C8B H8BA . . 109.3 ?
    C8B C14B C15B . . 117.91(14) ?
    C8B C14B C13B . . 116.41(14) ?
    C15B C14B C13B . . 104.30(14) ?
    C8B C14B H14B . . 105.7 ?
    C15B C14B H14B . . 105.7 ?
    C13B C14B H14B . . 105.7 ?
    C14B C15B C16B . . 103.74(14) ?
    C14B C15B H15C . . 111.0 ?
    C16B C15B H15C . . 111.0 ?
    C14B C15B H15D . . 111.0 ?
    C16B C15B H15D . . 111.0 ?
    H15C C15B H15D . . 109.0 ?
    C15B C16B C17B . . 106.46(14) ?
    C15B C16B H16C . . 110.4 ?
    C17B C16B H16C . . 110.4 ?
    C15B C16B H16D . . 110.4 ?
    C17B C16B H16D . . 110.4 ?
    H16C C16B H16D . . 108.6 ?
    C20B C17B C16B . . 111.98(14) ?
    C20B C17B C13B . . 121.36(14) ?
    C16B C17B C13B . . 102.77(13) ?
    C20B C17B H17B . . 106.6 ?
    C16B C17B H17B . . 106.6 ?
    C13B C17B H17B . . 106.6 ?
    C21B C20B C22B . . 111.07(16) ?
    C21B C20B C17B . . 112.43(15) ?
    C22B C20B C17B . . 109.43(14) ?
    C21B C20B H20B . . 107.9 ?
    C22B C20B H20B . . 107.9 ?
    C17B C20B H20B . . 107.9 ?
    C23B C22B C20B . . 116.35(15) ?
    C23B C22B H22C . . 108.2 ?
    C20B C22B H22C . . 108.2 ?
    C23B C22B H22D . . 108.2 ?
    C20B C22B H22D . . 108.2 ?
    H22C C22B H22D . . 107.4 ?
    C22B C23B C24B . . 112.19(15) ?
    C22B C23B H23C . . 109.2 ?
    C24B C23B H23C . . 109.2 ?
    C22B C23B H23D . . 109.2 ?
    C24B C23B H23D . . 109.2 ?
    H23C C23B H23D . . 107.9 ?
    C23B C24B C25B . . 115.87(16) ?
    C23B C24B H24C . . 108.3 ?
    C25B C24B H24C . . 108.3 ?
    C23B C24B H24D . . 108.3 ?
    C25B C24B H24D . . 108.3 ?
    H24C C24B H24D . . 107.4 ?
    C27B C25B C26B . . 110.6(2) ?
    C27B C25B C24B . . 111.18(19) ?
    C26B C25B C24B . . 112.1(2) ?
    C27B C25B H25B . . 107.6 ?
    C26B C25B H25B . . 107.6 ?
    C24B C25B H25B . . 107.6 ?
    C25B C26B H26D . . 109.5 ?
    C25B C26B H26E . . 109.5 ?
    H26D C26B H26E . . 109.5 ?
    C25B C26B H26F . . 109.5 ?
    H26D C26B H26F . . 109.5 ?
    H26E C26B H26F . . 109.5 ?
    C25B C27B H27D . . 109.5 ?
    C25B C27B H27E . . 109.5 ?
    H27D C27B H27E . . 109.5 ?
    C25B C27B H27F . . 109.5 ?
    H27D C27B H27F . . 109.5 ?
    H27E C27B H27F . . 109.5 ?
    C20B C21B H21D . . 109.5 ?
    C20B C21B H21E . . 109.5 ?
    H21D C21B H21E . . 109.5 ?
    C20B C21B H21F . . 109.5 ?
    H21D C21B H21F . . 109.5 ?
    H21E C21B H21F . . 109.5 ?
    C13B C19B H19D . . 109.5 ?
    C13B C19B H19E . . 109.5 ?
    H19D C19B H19E . . 109.5 ?
    C13B C19B H19F . . 109.5 ?
    H19D C19B H19F . . 109.5 ?
    H19E C19B H19F . . 109.5 ?
    C10B C18B H18D . . 109.5 ?
    C10B C18B H18E . . 109.5 ?
    H18D C18B H18E . . 109.5 ?
    C10B C18B H18F . . 109.5 ?
    H18D C18B H18F . . 109.5 ?
    H18E C18B H18F . . 109.5 ?
loop_
    _geom_torsion_atom_site_label_1
    _geom_torsion_atom_site_label_2
    _geom_torsion_atom_site_label_3
    _geom_torsion_atom_site_label_4
    _geom_torsion_site_symmetry_1
    _geom_torsion_site_symmetry_2
    _geom_torsion_site_symmetry_3
    _geom_torsion_site_symmetry_4
    _geom_torsion
    _geom_torsion_publ_flag
    C19A C13A C12A C11A . . . . -66.17(19) ?
    C14A C13A C12A C11A . . . . 56.10(17) ?
    C17A C13A C12A C11A . . . . 166.48(14) ?
    C13A C12A C11A C9A . . . . -54.2(2) ?
    C12A C11A C9A C8A . . . . 49.8(2) ?
    C12A C11A C9A C10A . . . . 178.40(15) ?
    C8A C9A C10A C5A . . . . -41.89(19) ?
    C11A C9A C10A C5A . . . . -169.59(15) ?
    C8A C9A C10A C18A . . . . 78.76(17) ?
    C11A C9A C10A C18A . . . . -48.94(19) ?
    C8A C9A C10A C1A . . . . -160.29(13) ?
    C11A C9A C10A C1A . . . . 72.01(17) ?
    C5A C10A C1A C2A . . . . 50.67(18) ?
    C18A C10A C1A C2A . . . . -67.56(19) ?
    C9A C10A C1A C2A . . . . 170.48(14) ?
    C10A C1A C2A C3A . . . . -55.9(2) ?
    C1A C2A C3A C4A . . . . 55.4(2) ?
    C2A C3A C4A C5A . . . . -53.9(2) ?
    C3A C4A C5A C6A . . . . -126.64(19) ?
    C3A C4A C5A C10A . . . . 53.0(2) ?
    C18A C10A C5A C6A . . . . -110.9(2) ?
    C1A C10A C5A C6A . . . . 130.32(18) ?
    C9A C10A C5A C6A . . . . 11.3(2) ?
    C18A C10A C5A C4A . . . . 69.5(2) ?
    C1A C10A C5A C4A . . . . -49.3(2) ?
    C9A C10A C5A C4A . . . . -168.31(15) ?
    C4A C5A C6A C7A . . . . -177.59(18) ?
    C10A C5A C6A C7A . . . . 2.8(3) ?
    C5A C6A C7A C8A . . . . 13.8(3) ?
    C6A C7A C8A C14A . . . . -164.74(15) ?
    C6A C7A C8A C9A . . . . -43.3(2) ?
    C11A C9A C8A C14A . . . . -50.22(18) ?
    C10A C9A C8A C14A . . . . -179.19(13) ?
    C11A C9A C8A C7A . . . . -171.95(14) ?
    C10A C9A C8A C7A . . . . 59.08(18) ?
    C7A C8A C14A C15A . . . . -54.6(2) ?
    C9A C8A C14A C15A . . . . -176.35(14) ?
    C7A C8A C14A C13A . . . . -179.11(15) ?
    C9A C8A C14A C13A . . . . 59.16(18) ?
    C19A C13A C14A C8A . . . . 60.24(19) ?
    C12A C13A C14A C8A . . . . -60.98(18) ?
    C17A C13A C14A C8A . . . . 177.21(14) ?
    C19A C13A C14A C15A . . . . -71.04(17) ?
    C12A C13A C14A C15A . . . . 167.74(14) ?
    C17A C13A C14A C15A . . . . 45.92(16) ?
    C8A C14A C15A C16A . . . . -165.17(14) ?
    C13A C14A C15A C16A . . . . -35.89(17) ?
    C14A C15A C16A C17A . . . . 11.55(18) ?
    C19A C13A C17A C20A . . . . -42.9(2) ?
    C12A C13A C17A C20A . . . . 84.8(2) ?
    C14A C13A C17A C20A . . . . -161.57(15) ?
    C19A C13A C17A C16A . . . . 81.50(16) ?
    C12A C13A C17A C16A . . . . -150.80(15) ?
    C14A C13A C17A C16A . . . . -37.20(16) ?
    C15A C16A C17A C20A . . . . 146.07(15) ?
    C15A C16A C17A C13A . . . . 16.45(18) ?
    C13A C17A C20A C21A . . . . -57.5(2) ?
    C16A C17A C20A C21A . . . . -178.32(15) ?
    C13A C17A C20A C22A . . . . 178.86(15) ?
    C16A C17A C20A C22A . . . . 58.08(19) ?
    C21A C20A C22A C23A . . . . 65.1(2) ?
    C17A C20A C22A C23A . . . . -169.64(16) ?
    C20A C22A C23A C24A . . . . 166.49(17) ?
    C22A C23A C24A C25A . . . . 176.60(17) ?
    C23A C24A C25A C26A . . . . 59.8(2) ?
    C23A C24A C25A C27A . . . . -175.69(18) ?
    C19B C13B C12B C11B . . . . -66.9(2) ?
    C14B C13B C12B C11B . . . . 56.03(19) ?
    C17B C13B C12B C11B . . . . 165.30(15) ?
    C13B C12B C11B C9B . . . . -56.5(2) ?
    C12B C11B C9B C8B . . . . 52.1(2) ?
    C12B C11B C9B C10B . . . . -179.56(16) ?
    C11B C9B C10B C5B . . . . -172.31(15) ?
    C8B C9B C10B C5B . . . . -44.5(2) ?
    C11B C9B C10B C18B . . . . -52.0(2) ?
    C8B C9B C10B C18B . . . . 75.82(19) ?
    C11B C9B C10B C1B . . . . 69.22(19) ?
    C8B C9B C10B C1B . . . . -162.93(15) ?
    C5B C10B C1B C2B . . . . 47.4(2) ?
    C18B C10B C1B C2B . . . . -71.1(2) ?
    C9B C10B C1B C2B . . . . 166.53(16) ?
    C10B C1B C2B C3B . . . . -56.2(2) ?
    C1B C2B C3B C4B . . . . 59.5(2) ?
    C2B C3B C4B C5B . . . . -58.1(2) ?
    C3B C4B C5B C6B . . . . -124.47(19) ?
    C3B C4B C5B C10B . . . . 53.8(2) ?
    C18B C10B C5B C6B . . . . -108.9(2) ?
    C1B C10B C5B C6B . . . . 131.66(19) ?
    C9B C10B C5B C6B . . . . 13.3(2) ?
    C18B C10B C5B C4B . . . . 72.8(2) ?
    C1B C10B C5B C4B . . . . -46.6(2) ?
    C9B C10B C5B C4B . . . . -164.98(15) ?
    C4B C5B C6B C7B . . . . 179.78(17) ?
    C10B C5B C6B C7B . . . . 1.6(3) ?
    C5B C6B C7B C8B . . . . 14.7(3) ?
    C6B C7B C8B C14B . . . . -164.85(14) ?
    C6B C7B C8B C9B . . . . -44.5(2) ?
    C11B C9B C8B C14B . . . . -49.27(19) ?
    C10B C9B C8B C14B . . . . -178.07(14) ?
    C11B C9B C8B C7B . . . . -169.70(15) ?
    C10B C9B C8B C7B . . . . 61.50(19) ?
    C7B C8B C14B C15B . . . . -58.9(2) ?
    C9B C8B C14B C15B . . . . -179.11(15) ?
    C7B C8B C14B C13B . . . . 176.03(14) ?
    C9B C8B C14B C13B . . . . 55.80(19) ?
    C19B C13B C14B C8B . . . . 63.10(19) ?
    C12B C13B C14B C8B . . . . -58.53(19) ?
    C17B C13B C14B C8B . . . . 179.78(14) ?
    C19B C13B C14B C15B . . . . -68.64(18) ?
    C12B C13B C14B C15B . . . . 169.73(15) ?
    C17B C13B C14B C15B . . . . 48.03(16) ?
    C8B C14B C15B C16B . . . . -164.14(15) ?
    C13B C14B C15B C16B . . . . -33.27(18) ?
    C14B C15B C16B C17B . . . . 4.96(19) ?
    C15B C16B C17B C20B . . . . 156.30(15) ?
    C15B C16B C17B C13B . . . . 24.47(18) ?
    C19B C13B C17B C20B . . . . -51.0(2) ?
    C14B C13B C17B C20B . . . . -169.59(15) ?
    C12B C13B C17B C20B . . . . 76.9(2) ?
    C19B C13B C17B C16B . . . . 74.95(17) ?
    C14B C13B C17B C16B . . . . -43.61(16) ?
    C12B C13B C17B C16B . . . . -157.09(15) ?
    C16B C17B C20B C21B . . . . -177.56(16) ?
    C13B C17B C20B C21B . . . . -55.9(2) ?
    C16B C17B C20B C22B . . . . 58.5(2) ?
    C13B C17B C20B C22B . . . . -179.80(15) ?
    C21B C20B C22B C23B . . . . 52.2(2) ?
    C17B C20B C22B C23B . . . . 176.93(16) ?
    C20B C22B C23B C24B . . . . 167.99(17) ?
    C22B C23B C24B C25B . . . . -173.25(18) ?
    C23B C24B C25B C27B . . . . 173.0(2) ?
    C23B C24B C25B C26B . . . . -62.6(3) ?
