# Supplementary material for: Cholest-5-ene
Source: Acta Crystallogr Sect E Struct Rep Online. 2011 May 11;67(Pt 6):o1368. doi: 10.1107/S1600536811016783 (PMC3120455; doi:10.1107/S1600536811016783)
Supplement: Supplementary file 2 [file e-67-o1368-Isup2.hkl]

#
# h,k,l, Fc-squared, Fo-squared, sigma(Fo-squared) and status flag
#
data_I
_shelx_title ' d5_0m in P2(1) (100K)'
_shelx_refln_list_code          4
_shelx_F_calc_maximum      266.04
_exptl_crystal_F_000       832.00
_reflns_d_resolution_high  0.6598
 
loop_
 _symmetry_equiv_pos_as_xyz
 'x, y, z'
 '-x, y+1/2, -z'
 
_cell_length_a    10.6938
_cell_length_b    19.4062
_cell_length_c    11.1763
_cell_angle_alpha  90.000
_cell_angle_beta   93.663
_cell_angle_gamma  90.000
 
_shelx_F_squared_multiplier     1.000
 
loop_
 _refln_index_h
 _refln_index_k
 _refln_index_l
 _refln_F_squared_calc
 _refln_F_squared_meas
 _refln_F_squared_sigma
 _refln_observed_status
   1   0   0      198.10      196.60      4.69 o
   2   0   0     1795.94     1761.58     24.23 o
   3   0   0    13347.75    13902.86    231.31 o
   4   0   0     1936.70     2073.37     22.46 o
   5   0   0     1908.55     2039.22     20.31 o
   6   0   0     1260.76     1379.66     19.34 o
   7   0   0      721.72      825.04     10.25 o
   8   0   0      184.63      193.48      6.43 o
   9   0   0      135.14      150.13      7.14 o
  10   0   0        1.86        4.61      3.46 o
  11   0   0        4.24       -1.96      4.01 o
  12   0   0       26.46       16.63      5.36 o
  13   0   0      112.95       95.07     10.09 o
  14   0   0        0.33        7.57      5.61 o
  15   0   0        0.01        3.86     10.78 o
   1   1   0     3786.57     4005.97     30.83 o
   2   1   0     1195.94     1236.86      8.89 o
   3   1   0     2219.79     2380.47     15.13 o
   4   1   0     2514.67     2689.72     21.01 o
   5   1   0     3732.89     4167.61     27.03 o
   6   1   0      761.68      824.03      8.26 o
   7   1   0      242.16      297.65      4.14 o
   8   1   0      156.86      172.92      3.99 o
   9   1   0      179.49      157.48      4.35 o
  10   1   0       39.86       36.43      3.89 o
  11   1   0      164.55      164.31      7.37 o
  12   1   0        7.18        7.18      3.24 o
  13   1   0        1.56        5.81      4.19 o
  14   1   0        1.68        1.21      3.75 o
  15   1   0        4.08        3.84      6.93 o
  16   1   0        9.77        8.20     11.51 o
   0   2   0     1133.36     1233.58     12.41 o
   1   2   0      986.22     1028.17      7.57 o
   2   2   0      778.28      725.56      6.60 o
   3   2   0     1331.74     1264.79      8.89 o
   4   2   0      541.08      558.84      4.64 o
   5   2   0     1171.93     1209.91      8.86 o
   6   2   0      724.57      816.15      6.74 o
   7   2   0      171.92      193.85      3.21 o
   8   2   0      989.99     1003.97     11.13 o
   9   2   0      170.83      166.17      5.33 o
  10   2   0       16.70       14.88      3.01 o
  11   2   0       33.21       35.73      4.09 o
  12   2   0        1.30        0.04      2.74 o
  13   2   0        3.26        7.32      4.24 o
  14   2   0       35.42       26.24      6.55 o
  15   2   0       18.34       20.06      8.25 o
  16   2   0        3.32        9.19     11.07 o
   1   3   0     3343.09     3531.40     21.00 o
   2   3   0      150.62      130.90      1.56 o
   3   3   0      440.11      451.46      4.08 o
   4   3   0      260.51      262.22      3.32 o
   5   3   0       36.32       32.23      1.49 o
   6   3   0      630.88      629.84      6.93 o
   7   3   0       39.62       34.97      2.22 o
   8   3   0       11.54       15.70      2.33 o
   9   3   0       11.82       10.18      2.97 o
  10   3   0      317.01      289.11      7.44 o
  11   3   0      104.86       99.64      5.80 o
  12   3   0       49.68       44.80      4.41 o
  13   3   0        1.29        1.60      3.71 o
  14   3   0       60.14       70.95     11.17 o
  15   3   0       38.00       38.05      7.68 o
  16   3   0       17.46       24.15     12.57 o
   0   4   0      460.25      432.91      5.10 o
   1   4   0     1441.36     1493.58      9.92 o
   2   4   0     2488.82     2687.69     16.38 o
   3   4   0      534.40      521.36      4.42 o
   4   4   0      232.83      240.06      3.22 o
   5   4   0     1002.82      916.82      8.55 o
   6   4   0       29.77       28.07      1.91 o
   7   4   0        8.35        6.56      1.49 o
   8   4   0       51.03       51.44      3.67 o
   9   4   0      115.36      114.79      5.20 o
  10   4   0       11.54       10.36      3.07 o
  11   4   0       74.03       62.02      4.62 o
  12   4   0        7.27        6.54      2.96 o
  13   4   0       32.37       28.49      4.42 o
  14   4   0      170.83      172.96     11.23 o
  15   4   0        2.05        6.50      6.34 o
   1   5   0        8.51        5.93      0.79 o
   2   5   0      626.83      644.89      4.93 o
   3   5   0       76.37       80.76      1.43 o
   4   5   0      135.40      141.82      2.49 o
   5   5   0       97.91      119.27      2.53 o
   6   5   0      137.04      139.06      3.32 o
   7   5   0      249.70      252.76      4.68 o
   8   5   0      125.78      121.31      5.29 o
   9   5   0       55.29       55.19      4.24 o
  10   5   0      247.42      229.22      6.51 o
  11   5   0        4.45        1.98      2.94 o
  12   5   0        4.82        2.27      3.02 o
  13   5   0      147.99      145.57     10.69 o
  14   5   0       24.74       21.34      5.66 o
  15   5   0       44.67       52.59      8.99 o
   0   6   0     2687.32     2922.96     24.21 o
   1   6   0      137.06      145.13      2.08 o
   2   6   0      128.10      141.88      2.09 o
   3   6   0      140.06      149.81      2.25 o
   4   6   0       17.87       25.48      1.37 o
   5   6   0      609.67      679.65      6.81 o
   6   6   0      383.49      390.63      5.36 o
   7   6   0      160.43      168.89      4.69 o
   8   6   0       69.86       62.61      3.94 o
   9   6   0      595.70      568.60     11.04 o
  10   6   0       68.05       59.18      4.18 o
  11   6   0       31.88       36.10      4.23 o
  12   6   0        1.44        2.30      3.74 o
  13   6   0      225.02      224.85     15.34 o
  14   6   0       86.11       95.43      9.61 o
  15   6   0       36.95       44.99      8.83 o
   1   7   0     1359.62     1443.23     10.59 o
   2   7   0       84.04       87.79      2.01 o
   3   7   0      160.88      191.69      2.71 o
   4   7   0      251.70      302.27      3.28 o
   5   7   0        5.16        5.18      0.95 o
   6   7   0        4.42        5.92      1.40 o
   7   7   0      284.14      282.91      7.02 o
   8   7   0      261.46      248.36      6.72 o
   9   7   0       55.58       52.80      4.38 o
  10   7   0       63.56       56.56      4.21 o
  11   7   0      307.08      291.39      8.52 o
  12   7   0       65.67       70.64      5.64 o
  13   7   0       34.12       21.56      6.76 o
  14   7   0       72.96       84.22     21.94 o
  15   7   0      132.42      135.60      9.63 o
   0   8   0    11285.41    12885.41    126.60 o
   1   8   0      556.87      614.72      5.59 o
   2   8   0     1180.51     1330.15     10.28 o
   3   8   0     1144.99     1278.90     10.16 o
   4   8   0      169.26      155.48      2.59 o
   5   8   0      305.68      326.40      4.23 o
   6   8   0      913.24      930.78     11.56 o
   7   8   0      262.19      245.14      6.78 o
   8   8   0      236.56      243.23      6.80 o
   9   8   0      170.00      169.14      6.37 o
  10   8   0      271.50      247.21      7.35 o
  11   8   0       71.86       69.69      5.32 o
  12   8   0      161.15      163.03      7.60 o
  13   8   0        5.68        3.36      7.25 o
  14   8   0        7.04       15.39      7.93 o
  15   8   0       77.60       87.65      8.83 o
   1   9   0     4678.04     5178.45     31.30 o
   2   9   0     2753.39     3005.81     20.09 o
   3   9   0      747.08      813.06      7.37 o
   4   9   0      163.78      155.26      2.71 o
   5   9   0      342.69      351.90      4.14 o
   6   9   0      115.61      129.81      4.38 o
   7   9   0       61.68       61.55      4.30 o
   8   9   0       51.23       40.18      3.70 o
   9   9   0      353.49      347.51      8.90 o
  10   9   0       42.99       43.70      4.00 o
  11   9   0       59.63       51.61      4.74 o
  12   9   0      517.44      492.38     15.49 o
  13   9   0        7.09       18.48     11.48 o
  14   9   0        9.99       19.52      8.37 o
  15   9   0       21.16       20.79      8.14 o
   0  10   0     1600.27     1912.36     18.84 o
   1  10   0      648.60      742.48      6.84 o
   2  10   0      654.04      706.65      6.53 o
   3  10   0      761.95      808.25      7.57 o
   4  10   0      211.82      217.25      3.48 o
   5  10   0      515.26      503.01      6.23 o
   6  10   0      183.88      177.70      5.13 o
   7  10   0      601.85      548.13     17.68 o
   8  10   0      163.58      153.24      6.35 o
   9  10   0        8.34        8.04      2.50 o
  10  10   0      239.12      257.56      7.42 o
  11  10   0       21.34       24.54      4.20 o
  12  10   0      193.19      209.61     12.80 o
  13  10   0       10.40       18.64      8.58 o
  14  10   0        1.78        2.93      9.31 o
  15  10   0        6.74        7.50      7.35 o
   1  11   0      148.38      152.35      2.97 o
   2  11   0       20.48       22.53      1.62 o
   3  11   0      631.61      618.65      6.58 o
   4  11   0      146.64      153.63      3.26 o
   5  11   0       76.75       82.60      2.71 o
   6  11   0      817.08      740.04     12.19 o
   7  11   0       11.28       11.61      2.57 o
   8  11   0      254.64      219.40      6.97 o
   9  11   0       64.39       65.65      4.68 o
  10  11   0       84.42       82.04      5.11 o
  11  11   0      151.33      154.55      6.86 o
  12  11   0       23.07       24.72      9.17 o
  13  11   0       28.34       15.81      8.99 o
  14  11   0       17.18        8.35      9.09 o
   0  12   0      189.35      167.38      4.62 o
   1  12   0       39.82       43.95      2.00 o
   2  12   0      731.71      704.70      8.26 o
   3  12   0      484.38      488.96      6.24 o
   4  12   0      334.10      339.59      5.13 o
   5  12   0      123.31      113.97      3.40 o
   6  12   0        3.87        1.49      2.28 o
   7  12   0      340.10      296.06     12.85 o
   8  12   0       35.77       32.75      3.52 o
   9  12   0      269.57      255.77      8.31 o
  10  12   0       20.07       28.88      4.03 o
  11  12   0       66.54       70.89      6.07 o
  12  12   0       38.65       37.98     10.03 o
  13  12   0       40.93       46.83     11.67 o
  14  12   0       48.71       20.21     10.19 o
   1  13   0      171.39      162.99      3.41 o
   2  13   0       65.79       60.97      2.52 o
   3  13   0      350.61      351.95      5.59 o
   4  13   0      128.99      135.94      3.82 o
   5  13   0       54.43       49.97      3.57 o
   6  13   0      103.65       93.44      4.85 o
   7  13   0       57.11       56.45      4.17 o
   8  13   0      228.79      205.79      6.60 o
   9  13   0       32.80       28.94      3.61 o
  10  13   0       89.23       98.38      6.13 o
  11  13   0       84.93       78.87     12.30 o
  12  13   0        2.54       -2.12      7.45 o
  13  13   0       63.94       63.68     12.37 o
  14  13   0        3.23       14.97     12.12 o
   0  14   0      118.44      118.73      4.73 o
   1  14   0      159.55      148.56      3.58 o
   2  14   0      292.41      309.52      5.23 o
   3  14   0       24.54       28.45      2.38 o
   4  14   0      432.12      399.80      6.43 o
   5  14   0       59.69       49.61      3.65 o
   6  14   0      154.60      130.77      5.67 o
   7  14   0      307.10      254.46      7.55 o
   8  14   0       55.20       53.77      4.52 o
   9  14   0        1.51        3.95      3.39 o
  10  14   0       49.39       42.46      9.06 o
  11  14   0       45.78       47.76     17.52 o
  12  14   0       52.15       67.37     12.62 o
  13  14   0       98.13      104.25     14.60 o
  14  14   0       31.66       39.10     10.84 o
   1  15   0     1356.91     1201.67     12.62 o
   2  15   0      196.31      185.31      4.57 o
   3  15   0     1690.06     1572.45     15.89 o
   4  15   0      126.70      120.81      4.32 o
   5  15   0      155.63      153.70      6.33 o
   6  15   0      143.35      125.50      6.12 o
   7  15   0      143.55      137.49      6.27 o
   8  15   0      234.90      239.19      8.35 o
   9  15   0       27.40       35.96      4.97 o
  10  15   0       87.34       97.71      8.39 o
  11  15   0       39.63       33.91     11.66 o
  12  15   0        7.68        5.11      8.58 o
  13  15   0       15.38       18.02     13.08 o
   0  16   0      208.78      177.69      6.87 o
   1  16   0      672.92      690.82      9.64 o
   2  16   0      307.93      273.84      5.98 o
   3  16   0      931.54      786.24     10.77 o
   4  16   0      546.72      497.07      9.78 o
   5  16   0      787.48      701.46     14.13 o
   6  16   0      905.72      794.98     15.38 o
   7  16   0      182.12      177.51      7.68 o
   8  16   0       79.59       91.62      7.09 o
   9  16   0       71.43       81.22     16.87 o
  10  16   0       79.95      108.08     38.32 o
  11  16   0        0.53       13.62      9.33 o
  12  16   0       12.33       23.48      9.83 o
  13  16   0      157.89      161.63     24.02 o
   1  17   0      290.57      235.73      5.92 o
   2  17   0      231.43      160.89      4.85 o
   3  17   0      236.89      218.64      6.13 o
   4  17   0      133.14      126.26      6.80 o
   5  17   0       55.75       58.40      5.27 o
   6  17   0      105.02      121.18      7.87 o
   7  17   0       32.49       52.04      9.58 o
   8  17   0      216.79      204.75      9.43 o
   9  17   0       74.41       93.17      8.81 o
  10  17   0      102.93       96.07     14.45 o
  11  17   0       95.90      102.14     15.00 o
  12  17   0       37.00       54.60     12.18 o
  13  17   0        2.93       -2.43      8.35 o
   0  18   0     1475.08     1230.19     18.96 o
   1  18   0       16.65       19.08      2.53 o
   2  18   0       42.50       39.10      3.21 o
   3  18   0      381.84      306.08      7.36 o
   4  18   0       78.05       74.52      5.86 o
   5  18   0       25.42       27.77      4.25 o
   6  18   0        5.35        2.26      4.35 o
   7  18   0       69.72       75.42      7.50 o
   8  18   0      108.69      124.65      9.24 o
   9  18   0        9.23        7.32      7.54 o
  10  18   0        3.75        4.38      8.73 o
  11  18   0       27.66       32.04     10.87 o
  12  18   0       65.49       96.11     13.86 o
   1  19   0        0.30        5.87      1.88 o
   2  19   0       23.84       32.73      3.29 o
   3  19   0       47.33       53.92      4.70 o
   4  19   0       15.60       19.93      3.93 o
   5  19   0       29.47       31.95      4.47 o
   6  19   0       26.73       30.07      5.19 o
   7  19   0       43.26       47.80      6.83 o
   8  19   0      107.97      118.97      9.37 o
   9  19   0       96.78       95.60     10.30 o
  10  19   0       50.57       66.32     13.51 o
  11  19   0      112.43      166.30     18.04 o
  12  19   0       46.11       60.53     18.48 o
   0  20   0       18.36       15.66      8.78 o
   1  20   0       40.81       47.72      3.54 o
   2  20   0       47.61       50.30      4.09 o
   3  20   0       71.46       83.22      6.25 o
   4  20   0      112.61      122.93      7.17 o
   5  20   0      112.37      115.51      8.14 o
   6  20   0       15.49       19.62      5.02 o
   7  20   0      105.52      117.92      9.34 o
   8  20   0      233.30      225.50     12.70 o
   9  20   0       45.15       65.83     13.32 o
  10  20   0       20.49       15.42     16.17 o
  11  20   0       43.74       72.13     26.58 o
   1  21   0       23.51       22.78      2.86 o
   2  21   0       83.89       94.04      5.95 o
   3  21   0       11.99       10.26      5.51 o
   4  21   0       25.92       29.54      5.46 o
   5  21   0        1.66        8.37      4.30 o
   6  21   0       12.24       11.55      5.82 o
   7  21   0        9.35       15.54      7.02 o
   8  21   0      244.53      256.68     20.95 o
   9  21   0       92.15      119.22     23.47 o
  10  21   0       32.92       37.90     32.22 o
  11  21   0      109.89      170.85     25.99 o
   0  22   0       17.34       33.71      8.12 o
   1  22   0       28.33       22.90      6.05 o
   2  22   0       66.06       62.30      6.78 o
   3  22   0       17.91       14.94      4.99 o
   4  22   0        8.04        9.61      5.05 o
   5  22   0       82.41       97.15     14.31 o
   6  22   0      182.63      186.04     11.43 o
   7  22   0      139.26      142.43     13.33 o
   8  22   0       53.62       60.59     15.36 o
   9  22   0       16.74       66.38     23.10 o
  10  22   0       17.18       51.18     40.55 o
   1  23   0       66.48       58.64      7.62 o
   2  23   0        7.77        6.92      5.05 o
   3  23   0       31.80       30.37      7.18 o
   4  23   0       45.42       56.71      7.81 o
   5  23   0       20.72        3.45      5.66 o
   6  23   0       45.15       69.98      8.30 o
   7  23   0       14.46       18.99      7.40 o
   8  23   0       29.33       52.63     13.94 o
   9  23   0       63.75       69.50     30.78 o
  10  23   0       44.55       48.66     18.87 o
   0  24   0      127.66      147.75     15.24 o
   1  24   0       11.66        8.16      5.70 o
   2  24   0      119.21      100.79     13.29 o
   3  24   0       65.85       74.23      8.80 o
   4  24   0      172.40      182.66     12.10 o
   5  24   0      170.50      191.74     11.58 o
   6  24   0       81.02       82.79     10.55 o
   7  24   0       64.35       97.17     12.21 o
   8  24   0        1.79       50.27     25.98 o
   9  24   0       46.30       65.14     21.54 o
   1  25   0        3.15        0.17     13.66 o
   2  25   0      381.05      356.07     17.01 o
   3  25   0      159.01      165.55     13.69 o
   4  25   0       64.91       65.30      8.64 o
   5  25   0      193.68      198.58     12.12 o
   6  25   0       13.11        4.33     10.40 o
   7  25   0       85.08       97.10      8.97 o
   8  25   0      151.96      171.57     35.36 o
   0  26   0      488.37      462.04     23.36 o
   1  26   0      125.84      117.93     13.29 o
   2  26   0      184.45      186.59     14.65 o
   3  26   0      911.11      875.17     26.52 o
   4  26   0        4.58        4.55      8.00 o
   5  26   0       33.01       49.49      9.67 o
   6  26   0       99.12      104.96     16.32 o
   7  26   0        0.18       -5.02      5.02 o
   1  27   0       56.29       40.38      9.73 o
   2  27   0      293.23      292.63     16.17 o
   3  27   0       47.33       46.82      9.57 o
   4  27   0       10.56        1.79     10.62 o
   5  27   0       67.28       86.20     12.75 o
   6  27   0        0.91       11.22      9.14 o
   0  28   0       15.82        5.53     14.61 o
   1  28   0      101.38      109.44     12.20 o
   2  28   0        2.78        3.70      6.95 o
   3  28   0        8.33       22.41     11.49 o
   4  28   0       52.90       73.61     12.88 o
   1  29   0      103.51       95.72     14.05 o
   2  29   0       14.01       15.08     16.53 o
 -16   0   1        0.45        0.49      9.95 o
 -15   0   1        8.95        0.06     10.25 o
 -14   0   1       20.24       17.95     11.41 o
 -13   0   1       11.00       17.32     10.33 o
 -12   0   1       72.85       69.05      6.28 o
 -11   0   1        6.20        3.19      3.34 o
 -10   0   1       16.86       16.25      4.29 o
  -9   0   1       50.00       57.37      5.02 o
  -8   0   1        6.07        6.76      2.02 o
  -7   0   1      284.92      281.20      5.30 o
  -6   0   1      182.67      175.17      3.86 o
  -5   0   1     1969.02     2191.96     23.18 o
  -4   0   1      847.56      855.44      9.88 o
  -3   0   1    13824.71    14014.29    133.90 o
  -2   0   1    46590.31    46451.70    585.86 o
  -1   0   1        8.55        1.29      1.12 o
   1   0   1     1568.41     1532.24     14.17 o
   2   0   1    70775.97    67104.52   1312.33 o
   3   0   1      882.59      892.22      9.08 o
   4   0   1     2834.24     3155.87     25.52 o
   5   0   1     4077.48     4691.39     52.25 o
   6   0   1      427.89      378.18      6.29 o
   7   0   1     1314.37     1336.93     14.49 o
   8   0   1      151.20      184.42      5.87 o
   9   0   1      417.19      413.31     13.46 o
  10   0   1       34.82       28.24      4.69 o
  11   0   1      118.38      104.89      7.73 o
  12   0   1       21.05       18.56      4.83 o
  13   0   1      135.83      120.87     12.05 o
  14   0   1       23.22       17.88      7.51 o
  15   0   1        2.64        6.07      8.61 o
 -16   1   1       43.81       52.51     10.60 o
 -15   1   1       59.26       48.47     10.25 o
 -14   1   1       14.09       11.73      7.34 o
 -13   1   1       14.29        0.55      6.52 o
 -12   1   1       63.83       57.51      5.06 o
 -11   1   1       85.50       72.12      4.60 o
 -10   1   1       66.11       77.66      4.23 o
  -9   1   1      210.54      230.17      5.09 o
  -8   1   1        8.69        6.47      1.28 o
  -7   1   1       20.20       39.28      1.77 o
  -6   1   1     1152.52     1241.33     10.26 o
  -5   1   1      332.17      410.81      4.36 o
  -4   1   1      244.17      285.17      3.88 o
  -3   1   1     7613.21     7556.86     51.64 o
  -2   1   1     6705.78     6863.36     53.94 o
  -1   1   1    10369.34    10408.52     94.18 o
   0   1   1     1263.73     1405.72     12.84 o
   1   1   1     3973.48     4062.69     25.69 o
   2   1   1    28549.88    29298.62    213.56 o
   3   1   1       82.61      136.55      2.10 o
   4   1   1       32.52       32.90      1.29 o
   5   1   1      888.50      933.33      7.30 o
   6   1   1      119.71      118.83      2.44 o
   7   1   1      301.07      331.78      4.34 o
   8   1   1       33.86       53.10      2.74 o
   9   1   1       69.81       75.66      4.35 o
  10   1   1      128.19      123.78      5.35 o
  11   1   1       20.14       20.34      3.55 o
  12   1   1      150.87      148.98      6.61 o
  13   1   1       39.31       17.81      5.55 o
  14   1   1        6.66       11.28      5.17 o
  15   1   1       35.68       45.50     13.43 o
 -16   2   1       13.81       17.19      8.35 o
 -15   2   1       12.41       20.79      8.45 o
 -14   2   1       12.80       19.45      8.25 o
 -13   2   1        6.07        8.32      4.52 o
 -12   2   1        4.66        6.37      3.00 o
 -11   2   1      125.62      121.58      4.96 o
 -10   2   1      264.39      248.94      7.34 o
  -9   2   1      532.74      521.11      8.26 o
  -8   2   1       72.53       65.36      2.65 o
  -7   2   1      218.88      226.07      3.51 o
  -6   2   1      359.22      358.46      4.09 o
  -5   2   1     1177.60     1234.43      9.45 o
  -4   2   1     3105.63     3271.35     22.16 o
  -3   2   1     1273.15     1288.23      8.75 o
  -2   2   1      744.40      711.35      5.66 o
  -1   2   1       29.16       23.15      0.65 o
   0   2   1      175.24      189.51      2.06 o
   1   2   1       49.68       42.42      1.15 o
   2   2   1     1773.85     1868.79     12.33 o
   3   2   1      302.02      294.45      2.77 o
   4   2   1      945.20     1026.18      7.20 o
   5   2   1     1179.49     1270.33      9.06 o
   6   2   1     1077.76     1174.13     10.57 o
   7   2   1       65.90       84.28      2.12 o
   8   2   1      585.85      576.37      9.78 o
   9   2   1        0.69       -1.48      1.89 o
  10   2   1      260.87      258.76      6.83 o
  11   2   1       84.91       86.46      5.94 o
  12   2   1       39.96       29.59      4.18 o
  13   2   1      119.08      131.41      8.00 o
  14   2   1       13.04       16.56      5.35 o
  15   2   1       45.99       49.49     11.21 o
 -16   3   1       32.65       33.61      9.38 o
 -15   3   1       19.70       28.22      8.79 o
 -14   3   1        1.02        4.78      7.11 o
 -13   3   1       53.59       43.70      6.25 o
 -12   3   1       21.88       18.04      4.47 o
 -11   3   1       46.57       40.61      3.66 o
 -10   3   1      100.48      108.65      5.05 o
  -9   3   1       29.58       32.46      3.43 o
  -8   3   1       86.50       97.13      3.90 o
  -7   3   1       42.97       46.12      1.62 o
  -6   3   1       14.92       22.63      1.05 o
  -5   3   1      283.18      280.94      3.27 o
  -4   3   1      316.56      345.26      3.69 o
  -3   3   1       73.65       50.05      1.07 o
  -2   3   1      534.82      469.94      4.31 o
  -1   3   1     3922.86     4155.51     31.02 o
   0   3   1       44.45       54.17      0.94 o
   1   3   1     1021.05     1118.23      7.58 o
   2   3   1      819.18      783.12      5.69 o
   3   3   1     2312.68     2339.17     13.50 o
   4   3   1       19.73       23.41      1.03 o
   5   3   1      133.57      143.60      2.17 o
   6   3   1       73.16      101.85      2.02 o
   7   3   1       31.41       37.83      1.51 o
   8   3   1       83.75       97.86      3.93 o
   9   3   1       48.69       49.26      3.61 o
  10   3   1        2.96        5.22      2.87 o
  11   3   1       90.42       97.54      5.63 o
  12   3   1       70.93       61.85      5.35 o
  13   3   1       62.76       71.36      7.31 o
  14   3   1       38.70       28.78      5.64 o
  15   3   1       20.35       23.87      5.61 o
 -16   4   1        4.23        1.04      7.28 o
 -15   4   1        4.73       -0.26      9.15 o
 -14   4   1       31.44       16.61     16.45 o
 -13   4   1       15.47       18.02      7.32 o
 -12   4   1       53.28       51.09      5.09 o
 -11   4   1        6.22        0.33      3.04 o
 -10   4   1       19.74       16.54      2.84 o
  -9   4   1        0.76        1.06      1.87 o
  -8   4   1       48.13       50.30      3.55 o
  -7   4   1      109.63      103.63      2.66 o
  -6   4   1       81.23       89.70      2.41 o
  -5   4   1      498.96      540.39      5.81 o
  -4   4   1      943.40      996.62      9.01 o
  -3   4   1      558.27      604.35      5.12 o
  -2   4   1      512.11      488.26      4.28 o
  -1   4   1     3513.64     3619.49     23.63 o
   0   4   1      493.00      548.15      4.21 o
   1   4   1     2113.21     2160.70     16.45 o
   2   4   1     4884.75     5240.37     30.04 o
   3   4   1      247.08      260.26      2.57 o
   4   4   1      159.93      171.78      2.39 o
   5   4   1       41.52       42.16      1.34 o
   6   4   1        6.60        4.62      1.24 o
   7   4   1        0.78        2.51      1.31 o
   8   4   1      162.99      175.34      5.08 o
   9   4   1       70.72       66.36      4.32 o
  10   4   1       31.69       31.60      4.14 o
  11   4   1       36.03       29.11      3.75 o
  12   4   1       91.01       79.79      5.92 o
  13   4   1        7.23       13.16      5.22 o
  14   4   1       11.26        6.01      4.38 o
  15   4   1       12.87       16.35      8.24 o
 -15   5   1      116.79      115.25     15.75 o
 -14   5   1        4.00       -0.89      4.71 o
 -13   5   1       31.37       32.70      5.22 o
 -12   5   1      149.61      135.69      8.09 o
 -11   5   1       96.82       92.98      6.28 o
 -10   5   1      293.68      293.12      7.10 o
  -9   5   1      174.25      166.68      5.19 o
  -8   5   1      254.75      249.34      6.05 o
  -7   5   1       29.41       42.04      2.74 o
  -6   5   1      345.91      372.68      5.60 o
  -5   5   1      611.11      672.41      7.90 o
  -4   5   1     1026.87     1084.03     10.84 o
  -3   5   1     1216.98     1328.06      9.80 o
  -2   5   1     1491.07     1558.92     10.43 o
  -1   5   1     1092.05     1125.71      8.25 o
   0   5   1      958.88     1005.83      7.07 o
   1   5   1      439.02      462.05      4.18 o
   2   5   1     1132.50     1232.14      7.96 o
   3   5   1      680.34      714.60      5.88 o
   4   5   1      470.34      536.25      4.64 o
   5   5   1      352.92      386.07      4.94 o
   6   5   1      188.20      186.39      3.73 o
   7   5   1      237.37      238.77      4.93 o
   8   5   1      432.18      420.64      8.17 o
   9   5   1      134.49      133.67      5.47 o
  10   5   1       23.83       21.51      3.14 o
  11   5   1       42.83       40.24      4.94 o
  12   5   1       37.26       37.02      4.60 o
  13   5   1       32.96       34.31      5.99 o
  14   5   1       18.41       12.47      5.10 o
  15   5   1       13.62       13.51      6.59 o
 -15   6   1       19.40       16.82      8.38 o
 -14   6   1       33.41       34.67      6.43 o
 -13   6   1       29.83       32.67      6.34 o
 -12   6   1       70.12       70.18      7.80 o
 -11   6   1      255.02      225.63      9.74 o
 -10   6   1       20.88       17.63      3.12 o
  -9   6   1       10.12       12.72      2.85 o
  -8   6   1      213.75      181.69      5.34 o
  -7   6   1      187.13      205.99      4.89 o
  -6   6   1     1014.79     1108.69     11.25 o
  -5   6   1      257.21      280.08      4.55 o
  -4   6   1     1238.39     1309.07     11.37 o
  -3   6   1      700.62      785.56      6.69 o
  -2   6   1       65.95       62.35      1.81 o
  -1   6   1      904.73      919.77      6.17 o
   0   6   1      413.94      452.49      3.96 o
   1   6   1        3.66        4.49      0.70 o
   2   6   1      474.06      469.24      4.19 o
   3   6   1      274.25      288.39      3.25 o
   4   6   1        5.05        3.33      0.67 o
   5   6   1      196.73      213.83      3.70 o
   6   6   1      372.01      362.87      5.33 o
   7   6   1      486.85      464.60      7.29 o
   8   6   1      288.60      263.32      6.77 o
   9   6   1      334.16      329.29      8.08 o
  10   6   1       92.62       95.88      5.17 o
  11   6   1      358.94      344.87     14.36 o
  12   6   1       48.88       49.69      4.74 o
  13   6   1       60.32       68.59      8.13 o
  14   6   1       52.82       54.08      6.99 o
  15   6   1       20.61       20.84      7.12 o
 -15   7   1        3.44       30.15     12.34 o
 -14   7   1       65.73       73.80      8.07 o
 -13   7   1      235.87      233.91     20.89 o
 -12   7   1       73.10       67.26      7.87 o
 -11   7   1      202.99      214.23      9.56 o
 -10   7   1       29.37       25.92      3.52 o
  -9   7   1      279.52      279.81      6.62 o
  -8   7   1      201.53      201.91      5.71 o
  -7   7   1      483.08      467.29      8.27 o
  -6   7   1      265.73      257.01      4.50 o
  -5   7   1      872.96      889.21     10.16 o
  -4   7   1      149.09      142.33      2.08 o
  -3   7   1      439.92      417.74      4.29 o
  -2   7   1     2947.15     3196.06     20.95 o
  -1   7   1       37.91       46.76      1.32 o
   0   7   1       21.18       19.21      1.08 o
   1   7   1       51.72       58.32      1.59 o
   2   7   1      948.65     1049.82      7.88 o
   3   7   1      896.86     1043.09      8.29 o
   4   7   1      374.80      389.08      4.21 o
   5   7   1      201.82      205.28      3.88 o
   6   7   1      265.44      251.10      4.52 o
   7   7   1      300.62      279.76      5.71 o
   8   7   1      308.58      280.75      7.01 o
   9   7   1      145.68      143.53      5.80 o
  10   7   1       45.56       43.79      3.96 o
  11   7   1      177.38      170.72      7.40 o
  12   7   1       63.70       57.23      5.97 o
  13   7   1       88.45       96.18      8.76 o
  14   7   1        2.05       10.86      5.08 o
  15   7   1       49.26       53.22     10.60 o
 -15   8   1       66.96       62.60     15.46 o
 -14   8   1       27.63       36.07      9.04 o
 -13   8   1      194.06      208.33     14.52 o
 -12   8   1      152.74      160.98     14.74 o
 -11   8   1       47.08       45.94      5.28 o
 -10   8   1      508.25      461.92     10.73 o
  -9   8   1       67.71       58.97      3.77 o
  -8   8   1        2.81        3.40      2.15 o
  -7   8   1      606.70      573.27      9.61 o
  -6   8   1      492.25      460.79      6.36 o
  -5   8   1       27.75       22.89      1.54 o
  -4   8   1       26.18       28.56      1.40 o
  -3   8   1      877.44      932.14      8.15 o
  -2   8   1      315.12      334.59      3.59 o
  -1   8   1      706.44      779.73      6.35 o
   0   8   1      424.97      467.97      4.55 o
   1   8   1     1906.92     2062.42     14.15 o
   2   8   1     1465.52     1662.99     11.61 o
   3   8   1     1104.66     1195.71      9.05 o
   4   8   1        0.36        1.53      0.69 o
   5   8   1       39.60       47.15      1.49 o
   6   8   1      251.83      253.71      4.88 o
   7   8   1      105.27      103.25      4.38 o
   8   8   1      149.08      164.38      5.75 o
   9   8   1       56.17       54.22      4.28 o
  10   8   1       74.24       77.93      5.51 o
  11   8   1        6.81        9.38      3.52 o
  12   8   1       91.97       97.43      7.99 o
  13   8   1       22.96       28.79      6.35 o
  14   8   1       63.63       71.81     11.37 o
  15   8   1        9.28        8.78      7.43 o
 -15   9   1        7.16        6.67      9.42 o
 -14   9   1       28.83       29.80     10.39 o
 -13   9   1       30.56       21.28     13.14 o
 -12   9   1       11.11        7.92      4.73 o
 -11   9   1       14.62       17.59      4.18 o
 -10   9   1       88.20       77.06      5.42 o
  -9   9   1        5.65        3.63      2.44 o
  -8   9   1      197.03      193.66      5.71 o
  -7   9   1      456.70      445.33      8.51 o
  -6   9   1       75.98       85.04      3.96 o
  -5   9   1      249.52      270.41      3.11 o
  -4   9   1      358.22      370.59      4.50 o
  -3   9   1       22.99       16.04      1.26 o
  -2   9   1       55.23       61.27      1.74 o
  -1   9   1     5784.35     6569.15     40.36 o
   0   9   1     1242.68     1364.67     10.39 o
   1   9   1     1577.38     1770.06     12.88 o
   2   9   1     1933.35     2175.66     14.37 o
   3   9   1     1087.65     1108.64      9.03 o
   4   9   1      472.05      539.63      5.58 o
   5   9   1       17.78       20.82      1.33 o
   6   9   1      295.56      280.69      5.40 o
   7   9   1      748.70      725.33     11.41 o
   8   9   1       18.85       24.48      3.24 o
   9   9   1      298.27      293.60      7.94 o
  10   9   1       11.23        7.90      2.59 o
  11   9   1      105.49      100.92      7.01 o
  12   9   1       67.76       68.57      8.17 o
  13   9   1       18.23       16.81      5.85 o
  14   9   1      107.05       95.44     12.57 o
  15   9   1        5.65        0.56      9.84 o
 -15  10   1        9.65        9.68      4.67 o
 -14  10   1      126.85      136.77     16.21 o
 -13  10   1       39.98       51.13      9.63 o
 -12  10   1      143.70      141.64     11.26 o
 -11  10   1       33.69       38.53      5.87 o
 -10  10   1      168.83      163.71      6.88 o
  -9  10   1      105.38       92.44      5.72 o
  -8  10   1      126.41      130.48      5.08 o
  -7  10   1      433.27      423.50      8.53 o
  -6  10   1       22.08       24.34      2.76 o
  -5  10   1      332.63      340.56      4.32 o
  -4  10   1      741.60      712.67      6.93 o
  -3  10   1      185.15      176.07      3.17 o
  -2  10   1       62.24       68.18      2.05 o
  -1  10   1      154.66      168.57      3.09 o
   0  10   1      673.09      667.54      6.40 o
   1  10   1     1041.73     1090.91      9.36 o
   2  10   1      509.24      535.65      5.62 o
   3  10   1      189.00      206.44      3.33 o
   4  10   1      710.82      689.43      6.84 o
   5  10   1      337.00      309.48      4.30 o
   6  10   1      317.48      311.27      5.83 o
   7  10   1      106.23      107.79      5.01 o
   8  10   1      177.76      163.71      6.02 o
   9  10   1      356.38      345.55      8.31 o
  10  10   1      253.85      232.39      7.44 o
  11  10   1        7.20        8.47      3.91 o
  12  10   1      136.10      157.04     14.30 o
  13  10   1      105.25      105.79      8.54 o
  14  10   1       26.42       28.21      9.18 o
  15  10   1       10.08        6.93      8.98 o
 -14  11   1       12.18        7.70      9.78 o
 -13  11   1       38.22       49.69     10.28 o
 -12  11   1       98.64      121.30     10.97 o
 -11  11   1       14.28       26.30      5.69 o
 -10  11   1       84.80       69.17      5.45 o
  -9  11   1       88.96       94.24      5.90 o
  -8  11   1      138.24      125.83      5.13 o
  -7  11   1       92.05      104.60      4.91 o
  -6  11   1      610.65      597.99      9.82 o
  -5  11   1        4.92        5.05      1.33 o
  -4  11   1        9.55        8.22      1.22 o
  -3  11   1      115.99      113.61      2.86 o
  -2  11   1      105.49      111.23      2.58 o
  -1  11   1      160.84      160.65      3.06 o
   0  11   1      210.57      220.24      3.73 o
   1  11   1       47.32       46.95      2.07 o
   2  11   1       88.63       97.22      2.59 o
   3  11   1     1145.93     1152.80      9.92 o
   4  11   1      127.78      136.30      3.08 o
   5  11   1      506.41      512.51      6.32 o
   6  11   1      144.25      140.86      4.82 o
   7  11   1      181.63      163.57      5.86 o
   8  11   1      628.73      588.92     10.80 o
   9  11   1      250.48      238.00      7.17 o
  10  11   1       16.54       23.50      3.77 o
  11  11   1       19.25       19.60      7.57 o
  12  11   1       88.27      103.28      9.41 o
  13  11   1        5.41        9.85      5.51 o
  14  11   1       12.45        9.72     13.34 o
 -14  12   1       26.27       37.09     12.21 o
 -13  12   1       76.83       84.15     15.62 o
 -12  12   1       12.28       12.92      8.17 o
 -11  12   1        1.43        2.15      4.26 o
 -10  12   1       25.37       27.49      3.63 o
  -9  12   1      114.18      124.87      6.29 o
  -8  12   1       72.45       71.90      4.50 o
  -7  12   1      219.80      204.68      6.34 o
  -6  12   1      384.62      369.12      7.83 o
  -5  12   1      225.06      227.76      4.95 o
  -4  12   1       55.77       57.83      2.46 o
  -3  12   1       94.95       83.68      2.79 o
  -2  12   1      151.94      146.40      3.15 o
  -1  12   1      834.93      824.44      8.09 o
   0  12   1      188.26      200.89      3.66 o
   1  12   1      125.82      125.33      3.06 o
   2  12   1      172.47      166.50      3.38 o
   3  12   1      310.28      323.26      4.96 o
   4  12   1      207.10      201.30      4.26 o
   5  12   1      190.00      191.55      4.14 o
   6  12   1       88.51       90.09      4.52 o
   7  12   1      448.39      414.52      8.88 o
   8  12   1      195.68      184.15      6.38 o
   9  12   1      128.38      118.34      6.91 o
  10  12   1      116.74      129.75      7.17 o
  11  12   1       61.43       56.85      7.99 o
  12  12   1       20.10       22.55      8.66 o
  13  12   1      127.11      151.49     16.70 o
  14  12   1       39.26       48.04     16.30 o
 -14  13   1        9.81       15.96     11.23 o
 -13  13   1       61.39       37.93     32.43 o
 -12  13   1       62.96       60.97     11.60 o
 -11  13   1       24.67       18.88      6.23 o
 -10  13   1      156.06      159.98     13.84 o
  -9  13   1        5.70        8.69      3.60 o
  -8  13   1       51.50       40.55      3.47 o
  -7  13   1      112.71      121.90      5.35 o
  -6  13   1       14.78       19.29      3.04 o
  -5  13   1      320.46      301.40      7.16 o
  -4  13   1      344.77      355.63      6.36 o
  -3  13   1      163.95      167.63      4.03 o
  -2  13   1      684.46      653.03      7.17 o
  -1  13   1      103.99      107.70      2.98 o
   0  13   1       84.81       95.73      2.98 o
   1  13   1      932.03      930.51      8.89 o
   2  13   1      358.60      348.32      4.96 o
   3  13   1       69.49       71.11      2.77 o
   4  13   1       32.02       38.30      2.53 o
   5  13   1      168.60      147.13      4.28 o
   6  13   1       30.45       24.01      3.21 o
   7  13   1       49.04       52.21      4.75 o
   8  13   1       87.59       87.65      5.61 o
   9  13   1       76.18       92.22      6.65 o
  10  13   1       94.30       97.47      6.42 o
  11  13   1       28.13       18.48      6.50 o
  12  13   1        5.68       11.25      7.01 o
  13  13   1      106.14      123.75     15.67 o
  14  13   1       26.03       18.94     10.18 o
 -14  14   1        8.66        0.75     10.90 o
 -13  14   1        2.43       -0.77      7.13 o
 -12  14   1        4.47       -8.12      8.12 o
 -11  14   1        2.92       -0.01     13.75 o
 -10  14   1      139.90      149.23     11.69 o
  -9  14   1       63.53       58.81      5.14 o
  -8  14   1      192.87      175.26      6.19 o
  -7  14   1      248.70      221.12      6.48 o
  -6  14   1      557.23      490.73      9.44 o
  -5  14   1      413.89      377.83      8.22 o
  -4  14   1      160.77      152.19      4.74 o
  -3  14   1      506.87      493.24      7.39 o
  -2  14   1      335.74      346.95      5.61 o
  -1  14   1       14.37       16.58      1.88 o
   0  14   1      558.69      526.62      7.07 o
   1  14   1       65.79       67.83      2.93 o
   2  14   1      687.37      669.09      7.92 o
   3  14   1      393.51      353.98      6.16 o
   4  14   1        1.97        1.41      1.66 o
   5  14   1      664.79      589.11      9.90 o
   6  14   1      494.67      454.54     10.25 o
   7  14   1      101.74       96.18      6.27 o
   8  14   1      122.01      129.02      6.95 o
   9  14   1       67.21       60.49      5.54 o
  10  14   1      118.76      113.26      9.97 o
  11  14   1       13.25       12.65      6.75 o
  12  14   1       66.91       62.75     15.06 o
  13  14   1       60.20       52.18     11.91 o
  14  14   1        5.94        6.51      8.97 o
 -13  15   1       25.23       24.42      9.66 o
 -12  15   1       50.76       44.24     11.30 o
 -11  15   1       88.91       94.59     13.37 o
 -10  15   1       21.06       26.76     11.21 o
  -9  15   1       15.35       23.43      6.23 o
  -8  15   1       87.26       97.99      4.99 o
  -7  15   1      307.81      282.24      7.82 o
  -6  15   1       82.72       81.00      4.89 o
  -5  15   1      139.77      123.91      5.77 o
  -4  15   1      616.20      555.40     10.45 o
  -3  15   1      653.26      611.96      8.24 o
  -2  15   1      431.66      395.51      6.52 o
  -1  15   1      395.35      354.28      5.88 o
   0  15   1      514.40      492.07      7.38 o
   1  15   1      498.88      480.93      7.74 o
   2  15   1      289.22      257.01      5.52 o
   3  15   1      366.14      344.61      6.62 o
   4  15   1       75.57       69.08      3.60 o
   5  15   1      410.43      348.65      9.01 o
   6  15   1       19.56       19.14      3.78 o
   7  15   1       13.17       10.39      3.31 o
   8  15   1      334.83      317.74     14.51 o
   9  15   1       46.72       42.48      5.69 o
  10  15   1      151.47      164.80     18.25 o
  11  15   1       40.64       55.24      8.09 o
  12  15   1      103.48      106.45     14.94 o
  13  15   1        3.22       -1.31     11.80 o
 -13  16   1       24.01       12.67      9.57 o
 -12  16   1       45.05       53.27     11.95 o
 -11  16   1       33.60       52.58     11.45 o
 -10  16   1       36.23       18.88      8.68 o
  -9  16   1      289.83      295.39     21.48 o
  -8  16   1      332.58      318.14     12.28 o
  -7  16   1      269.43      228.56      7.84 o
  -6  16   1     1144.70     1047.48     17.78 o
  -5  16   1       51.02       46.92      4.20 o
  -4  16   1      386.77      342.68      9.61 o
  -3  16   1      249.37      215.52      5.89 o
  -2  16   1      303.12      244.82      5.61 o
  -1  16   1     2350.00     2179.09     19.27 o
   0  16   1       23.36       20.60      2.65 o
   1  16   1     1973.73     1806.64     17.91 o
   2  16   1      185.39      171.59      4.84 o
   3  16   1      104.92      113.86      4.39 o
   4  16   1       73.90       73.27      4.34 o
   5  16   1        0.71        1.35      2.89 o
   6  16   1      250.40      238.23      8.58 o
   7  16   1      100.61       95.86      6.55 o
   8  16   1       69.55       75.79      8.82 o
   9  16   1      160.20      173.98     10.63 o
  10  16   1       47.83       45.86      8.13 o
  11  16   1        9.38       13.87      6.49 o
  12  16   1       64.68       78.77     13.76 o
  13  16   1       35.27       54.74     28.65 o
 -13  17   1       18.81       22.75     10.36 o
 -12  17   1       10.58       -0.60      8.59 o
 -11  17   1       65.71       82.51     13.37 o
 -10  17   1       13.09       16.45      9.42 o
  -9  17   1       37.17       50.67     11.63 o
  -7  17   1      214.81      224.48      7.87 o
  -6  17   1      436.53      407.62     10.56 o
  -5  17   1       66.76       76.20      5.64 o
  -4  17   1      411.23      336.46     10.87 o
  -3  17   1       13.22       12.85      2.74 o
  -2  17   1       93.13       87.74      4.40 o
  -1  17   1      746.29      629.15      8.72 o
   0  17   1      575.17      493.20      8.51 o
   1  17   1      686.68      641.39      9.44 o
   2  17   1      103.31       84.41      3.90 o
   3  17   1      384.37      338.42      7.09 o
   4  17   1      175.56      160.91      6.11 o
   5  17   1      185.34      173.20      7.63 o
   6  17   1      116.26      106.02      6.89 o
   7  17   1      169.97      184.82      7.97 o
   8  17   1      180.51      172.52     10.73 o
   9  17   1       21.98       13.61      4.80 o
  10  17   1       55.17       63.13     10.44 o
  11  17   1       27.04       19.94     11.01 o
  12  17   1       45.26       45.90     12.41 o
  13  17   1       24.60       35.03     28.81 o
 -12  18   1       17.82       14.20     17.60 o
 -11  18   1       16.74       19.01      9.78 o
 -10  18   1       86.84      107.52     14.99 o
  -9  18   1        0.51        9.46      8.08 o
  -8  18   1        1.55        1.42      7.07 o
  -7  18   1        5.41        5.63      3.61 o
  -6  18   1       97.89      109.37      6.22 o
  -5  18   1       12.33       10.18      4.34 o
  -4  18   1       21.17       19.72      3.44 o
  -3  18   1       77.35       85.65      4.96 o
  -2  18   1      101.35       99.15      4.77 o
  -1  18   1       89.89       70.66      3.76 o
   0  18   1       72.98       60.04      3.79 o
   1  18   1       65.13       80.98      4.25 o
   2  18   1      442.18      389.26      7.39 o
   3  18   1       25.22       41.05      3.23 o
   4  18   1        1.49        0.65      3.21 o
   5  18   1      152.80      135.85      7.22 o
   6  18   1       17.65       23.73      4.28 o
   7  18   1        2.68       -0.04      4.70 o
   8  18   1       26.09       19.89      8.58 o
   9  18   1       24.88       24.40      7.83 o
  10  18   1        4.97        3.99      6.98 o
  11  18   1       14.05       16.57      7.12 o
  12  18   1       16.54       26.79     10.85 o
 -12  19   1        3.26        3.81      9.08 o
 -11  19   1       13.97       24.71     10.28 o
 -10  19   1       23.43       21.77     18.87 o
  -9  19   1      136.04      154.74     22.87 o
  -8  19   1       58.60       82.85     14.05 o
  -7  19   1      117.26      134.99     12.26 o
  -6  19   1       19.08       27.70      4.73 o
  -5  19   1       24.84       28.83      4.04 o
  -4  19   1       30.41       32.55      4.78 o
  -3  19   1       42.74       40.11      4.48 o
  -2  19   1        2.68        7.80      2.33 o
  -1  19   1       24.81       27.25      2.77 o
   0  19   1       11.79        7.04      2.18 o
   1  19   1       44.82       50.45      3.54 o
   2  19   1       71.78       63.56      3.89 o
   3  19   1       37.73       40.99      4.00 o
   4  19   1       24.49       27.29      4.21 o
   5  19   1       42.59       41.20      5.04 o
   6  19   1       27.42       28.49      5.46 o
   7  19   1       43.44       39.64      5.61 o
   8  19   1      110.76      140.68     14.21 o
   9  19   1      371.55      385.26     19.38 o
  10  19   1       58.36       54.86     15.82 o
  11  19   1       84.56       75.01     14.29 o
  12  19   1       27.29       41.65     19.35 o
 -11  20   1       80.89       97.97     14.17 o
 -10  20   1       91.15      106.68     18.97 o
  -9  20   1      131.41      162.57     40.17 o
  -8  20   1       90.68      101.52     25.70 o
  -7  20   1      194.98      223.14     14.52 o
  -6  20   1       84.59       87.77      7.85 o
  -5  20   1       20.25       24.76      5.39 o
  -4  20   1        0.92        1.41      3.61 o
  -3  20   1       76.89       76.30      5.97 o
  -2  20   1        7.08       12.31      3.12 o
  -1  20   1       32.73       32.75      4.42 o
   0  20   1       46.94       45.32      3.57 o
   1  20   1        4.06        3.30      2.18 o
   2  20   1       40.25       44.35      3.59 o
   3  20   1       18.73       22.91      4.17 o
   4  20   1       99.94      121.38      7.14 o
   5  20   1        2.63        1.69      3.99 o
   6  20   1      102.41      104.30      9.77 o
   7  20   1       61.48       60.17      7.86 o
   8  20   1       57.19       78.60     11.94 o
   9  20   1      109.21      113.54      9.96 o
  10  20   1      276.22      287.40     33.38 o
  11  20   1       14.49       18.68     10.42 o
 -11  21   1        4.11        3.05     13.90 o
 -10  21   1       33.09       85.06     18.13 o
  -9  21   1       45.21       86.59     28.00 o
  -8  21   1       23.10       44.08     14.73 o
  -7  21   1       95.30      100.00      7.63 o
  -6  21   1      134.21      139.74     11.00 o
  -5  21   1       30.84       50.30     13.23 o
  -4  21   1       14.72        9.90      5.29 o
  -3  21   1       18.21       20.50      4.70 o
  -2  21   1      127.97      132.85      7.17 o
  -1  21   1       24.87       32.29      3.47 o
   0  21   1       46.55       49.77      3.88 o
   1  21   1       71.34       85.90      4.43 o
   2  21   1       20.72       28.67      3.81 o
   3  21   1       19.34       23.93      5.46 o
   4  21   1       38.81       45.79      6.45 o
   5  21   1       45.77       52.41      6.37 o
   6  21   1       30.18       52.98     14.16 o
   7  21   1       76.60       99.56     11.43 o
   8  21   1       17.02       17.52      7.72 o
   9  21   1       68.07       88.79     15.58 o
  10  21   1       43.40       53.25     15.64 o
  11  21   1        0.35       34.88     11.79 o
 -10  22   1       19.71       43.36     29.89 o
  -9  22   1        7.44       11.01     13.93 o
  -8  22   1       21.77       62.05     27.27 o
  -7  22   1       31.95       53.00     15.70 o
  -6  22   1       22.82       29.34      8.64 o
  -5  22   1       15.09       15.03      5.97 o
  -4  22   1       44.37       45.65      7.01 o
  -3  22   1      140.88      165.02      9.14 o
  -2  22   1       92.68       89.74      7.78 o
  -1  22   1      184.61      194.11      6.80 o
   0  22   1        3.96        2.75      3.87 o
   1  22   1      102.68      114.19      8.54 o
   2  22   1        8.01        6.78      3.93 o
   3  22   1        3.20        5.64      4.58 o
   4  22   1        9.56       17.66      4.80 o
   5  22   1       56.35       44.08      7.21 o
   6  22   1       49.02       37.09      8.52 o
   7  22   1        5.53       -2.93      7.89 o
   8  22   1       31.00       41.39      8.16 o
   9  22   1       36.81       51.69      8.86 o
  10  22   1       60.29       51.09     14.07 o
  -9  23   1       69.97      128.62     41.63 o
  -8  23   1      178.51      303.41     69.21 o
  -7  23   1      215.60      255.99     32.07 o
  -6  23   1       24.77       28.17      6.29 o
  -5  23   1       68.44       70.76     11.84 o
  -4  23   1       21.53       37.91      7.67 o
  -3  23   1       16.09       19.69      8.80 o
  -2  23   1       38.75       49.25      6.28 o
  -1  23   1       57.22       64.62      6.19 o
   0  23   1       29.98       25.77      5.27 o
   1  23   1        0.83        0.10      4.78 o
   2  23   1       25.07       40.17      8.04 o
   3  23   1       25.76       32.17     10.17 o
   4  23   1       39.56       59.40      9.12 o
   5  23   1       55.38       56.74      7.92 o
   6  23   1       10.26       16.25      7.81 o
   7  23   1       50.00       63.48      8.67 o
   8  23   1       46.75       62.28     10.72 o
   9  23   1       15.70       25.15     16.54 o
  -9  24   1        0.60       45.08     38.33 o
  -8  24   1       32.45       56.53     22.77 o
  -7  24   1       59.23       55.87     12.91 o
  -6  24   1       61.31       75.46      7.67 o
  -5  24   1       81.64       96.92     14.38 o
  -4  24   1      146.02      164.71     11.27 o
  -3  24   1        8.78       14.29      9.51 o
  -2  24   1        0.44        6.24      8.93 o
  -1  24   1       95.82      101.25      9.20 o
   0  24   1       50.46       58.25      7.88 o
   1  24   1       10.25       19.36      6.17 o
   2  24   1       77.47      100.61     13.49 o
   3  24   1       20.58       23.48     12.78 o
   4  24   1       12.36       20.65     10.34 o
   5  24   1       25.49       35.54      8.62 o
   6  24   1       70.12       87.25     14.67 o
   7  24   1      131.95      137.14     11.02 o
   8  24   1      112.32      152.90     19.40 o
   9  24   1       22.72       37.08     13.32 o
  -8  25   1       16.71       16.78     11.08 o
  -7  25   1      101.31       97.69     16.26 o
  -6  25   1      269.11      305.08     22.95 o
  -5  25   1       24.68       26.36      7.58 o
  -4  25   1      108.25      118.99     12.29 o
  -3  25   1       69.69       77.52     10.05 o
  -2  25   1      201.87      234.90     20.23 o
  -1  25   1      160.92      180.34     17.11 o
   0  25   1      338.33      308.27     13.76 o
   1  25   1       89.53       95.37      9.43 o
   2  25   1      184.21      187.06     14.25 o
   3  25   1       80.28       79.21     10.83 o
   4  25   1       96.32       88.47     11.40 o
   5  25   1      114.59      120.99     16.17 o
   6  25   1       73.70       63.69      9.64 o
   7  25   1       45.50       43.53      9.12 o
   8  25   1        8.53       -2.25      6.85 o
  -7  26   1       14.08       -0.73     12.28 o
  -6  26   1       55.23       81.87     11.01 o
  -5  26   1       50.03       39.15     10.27 o
  -4  26   1      109.30      115.09      9.98 o
  -3  26   1      235.83      238.51     12.91 o
  -2  26   1        8.10       24.79     11.41 o
  -1  26   1      448.16      414.15     22.69 o
   0  26   1      144.54      180.19     13.70 o
   1  26   1      221.66      220.49     14.66 o
   2  26   1       79.09       89.08     11.25 o
   3  26   1      139.96      118.97     12.70 o
   4  26   1       31.77       32.02      9.30 o
   5  26   1      211.64      200.43     15.41 o
   6  26   1        4.92        0.77      9.06 o
   7  26   1       32.34       32.17      8.79 o
  -6  27   1       28.35       39.04     10.08 o
  -5  27   1        8.04       24.65      7.37 o
  -4  27   1       87.88       92.88      9.50 o
  -3  27   1       34.42       30.34      7.26 o
  -2  27   1        6.55        6.87     10.30 o
  -1  27   1      297.27      303.24     16.45 o
   0  27   1      301.78      290.07     19.41 o
   1  27   1       10.22       29.33      8.60 o
   2  27   1      194.35      228.29     14.72 o
   3  27   1       16.94       35.52     10.08 o
   4  27   1      160.79      162.09     14.40 o
   5  27   1        9.46       12.28     10.04 o
   6  27   1       42.65       47.89     10.07 o
  -4  28   1       37.62       26.52      6.91 o
  -3  28   1        4.03        2.16      7.06 o
  -2  28   1       13.52       10.25     16.86 o
  -1  28   1       33.73        7.33      7.37 o
   0  28   1       84.90       83.52     15.46 o
   1  28   1       38.99       51.15     12.36 o
   2  28   1       49.87       47.73      9.71 o
   3  28   1       67.72       71.85     11.00 o
   4  28   1       28.45       25.05     19.54 o
  -2  29   1        5.22       23.56      8.07 o
  -1  29   1       39.55       37.31     13.52 o
   0  29   1       41.28       31.82     20.76 o
   1  29   1       25.49       14.15     10.12 o
   2  29   1        2.52       21.73     10.82 o
 -16   0   2       12.96       21.61     11.51 o
 -15   0   2       39.36       28.53     13.00 o
 -14   0   2      120.54      113.76     17.60 o
 -13   0   2        3.00        6.05      9.40 o
 -12   0   2       44.70       40.56      7.74 o
 -11   0   2      108.95      103.58      9.47 o
 -10   0   2      156.25      133.61     11.47 o
  -9   0   2        2.54        1.29      3.13 o
  -8   0   2       43.71       45.94      3.39 o
  -7   0   2     1221.42     1355.78     15.92 o
  -6   0   2       51.25       61.73      4.22 o
  -5   0   2      684.22      811.13     10.69 o
  -4   0   2       51.75       64.63      2.54 o
  -3   0   2     1707.56     1885.75     21.82 o
  -2   0   2     6715.31     6729.03     86.20 o
  -1   0   2      112.61      103.15      2.85 o
   0   0   2    54307.10    52924.21    901.04 o
   1   0   2     7511.04     7754.45     58.91 o
   2   0   2      194.30      162.88      3.17 o
   3   0   2      692.35      752.01      7.83 o
   4   0   2      135.11      167.73      3.44 o
   5   0   2      311.85      352.27      5.41 o
   6   0   2      668.65      739.55      9.27 o
   7   0   2      447.25      477.10      7.77 o
   8   0   2      138.89      142.76      5.87 o
   9   0   2      475.34      477.82     12.89 o
  10   0   2      307.71      310.35     10.90 o
  11   0   2      447.91      385.09     14.67 o
  12   0   2        8.77        5.25      4.43 o
  13   0   2        5.16        3.24      5.91 o
  14   0   2       77.99       61.34     14.96 o
  15   0   2      116.56      136.24     18.89 o
 -16   1   2        4.36        1.11      6.49 o
 -15   1   2       17.90       17.79     10.45 o
 -14   1   2       63.45       65.71     10.16 o
 -13   1   2       29.94       40.41      9.17 o
 -12   1   2      197.85      172.13      8.93 o
 -11   1   2        7.47        6.32      4.19 o
 -10   1   2      295.61      270.41      8.97 o
  -9   1   2       56.36       53.55      3.16 o
  -8   1   2       51.01       62.55      2.37 o
  -7   1   2      117.30      111.97      2.46 o
  -6   1   2      170.31      207.04      3.40 o
  -5   1   2      114.20      145.32      2.21 o
  -4   1   2       75.61      109.95      1.91 o
  -3   1   2      131.57      146.39      2.59 o
  -2   1   2       31.59       34.80      1.24 o
  -1   1   2     2347.63     2365.14     18.13 o
   0   1   2     2031.74     2251.69     17.23 o
   1   1   2     1023.55     1133.38      7.17 o
   2   1   2    14041.12    14204.79    139.86 o
   3   1   2     2629.69     2797.81     16.32 o
   4   1   2     1104.85     1271.83      8.55 o
   5   1   2      334.32      328.13      3.62 o
   6   1   2      284.82      335.62      3.90 o
   7   1   2      772.18      815.67      7.18 o
   8   1   2      439.60      435.77      6.51 o
   9   1   2       66.30       70.75      4.27 o
  10   1   2       35.92       33.00      3.62 o
  11   1   2       15.45       18.15      3.68 o
  12   1   2      108.58       89.83      5.97 o
  13   1   2       62.05       61.16      7.43 o
  14   1   2       45.55       26.23      8.87 o
  15   1   2        2.70        1.38     11.54 o
 -16   2   2        8.57       10.00      7.70 o
 -15   2   2       15.70       20.23      9.02 o
 -14   2   2       25.76       10.41      7.61 o
 -13   2   2       40.34       33.23      8.13 o
 -12   2   2        8.33        4.48      3.51 o
 -11   2   2      140.98      111.58      6.95 o
 -10   2   2      163.17      144.99      6.54 o
  -9   2   2      311.79      295.19      6.75 o
  -8   2   2      395.61      404.91      6.19 o
  -7   2   2      201.67      265.50      3.72 o
  -6   2   2       20.95       26.51      1.35 o
  -5   2   2      157.10      170.38      2.46 o
  -4   2   2      132.92      126.84      2.01 o
  -3   2   2      393.97      414.66      3.85 o
  -2   2   2     3939.88     3977.67     33.32 o
  -1   2   2      131.69      134.38      2.29 o
   0   2   2       25.32       22.34      0.82 o
   1   2   2     1666.13     1728.26     10.90 o
   2   2   2      287.29      316.40      3.04 o
   3   2   2     1471.82     1477.52      9.20 o
   4   2   2      313.51      417.01      3.93 o
   5   2   2      762.20      798.81      6.74 o
   6   2   2      162.03      167.20      2.81 o
   7   2   2      404.13      427.77      4.95 o
   8   2   2      118.08      128.93      3.93 o
   9   2   2      307.73      266.30      6.07 o
  10   2   2        3.63       -1.98      2.50 o
  11   2   2      249.80      243.22      7.64 o
  12   2   2       17.84       21.21      4.22 o
  13   2   2       27.54       27.94      9.05 o
  14   2   2        8.57       11.40      6.16 o
  15   2   2        3.65       -2.40      6.94 o
 -16   3   2       31.96       25.81      8.29 o
 -15   3   2       13.29       17.59      8.63 o
 -14   3   2       19.99        8.74      7.29 o
 -13   3   2       88.47       77.66     10.56 o
 -12   3   2       47.45       37.16      8.89 o
 -11   3   2      254.75      232.99      8.35 o
 -10   3   2       63.60       76.98      8.38 o
  -9   3   2       35.46       35.35      3.50 o
  -8   3   2       79.83       81.84      3.84 o
  -7   3   2      145.62      154.21      3.07 o
  -6   3   2       30.71       35.44      1.42 o
  -5   3   2      322.17      360.29      3.78 o
  -4   3   2     1310.08     1436.90     11.07 o
  -3   3   2      430.75      461.72      4.38 o
  -2   3   2      477.38      473.63      4.69 o
  -1   3   2      896.68      937.23      6.60 o
   0   3   2      212.80      209.47      2.60 o
   1   3   2       28.11       32.59      1.01 o
   2   3   2      722.76      807.98      5.80 o
   3   3   2     1136.89     1193.55      7.95 o
   4   3   2      245.14      273.44      3.31 o
   5   3   2      169.29      169.61      2.80 o
   6   3   2      455.60      483.90      4.89 o
   7   3   2        1.09        1.18      0.96 o
   8   3   2      502.77      478.89      9.18 o
   9   3   2       15.88       14.96      2.46 o
  10   3   2      312.66      304.21      7.77 o
  11   3   2       85.22       79.41      5.38 o
  12   3   2       34.85       37.30      4.70 o
  13   3   2       60.93       67.61      8.67 o
  14   3   2       21.63       16.26      6.98 o
  15   3   2       58.07       36.53     11.68 o
 -16   4   2        1.99       11.49     11.01 o
 -15   4   2        6.61       19.74      8.07 o
 -14   4   2       10.96        4.73      6.82 o
 -13   4   2       29.84       40.68      8.70 o
 -12   4   2       22.69       23.07      6.85 o
 -11   4   2       25.98       35.64      4.86 o
 -10   4   2       35.81       30.46      3.66 o
  -9   4   2       38.59       40.51      3.87 o
  -8   4   2      124.77      133.01      4.78 o
  -7   4   2      184.72      193.13      3.65 o
  -6   4   2      270.62      272.95      3.58 o
  -5   4   2      266.12      324.80      4.32 o
  -4   4   2     1200.82     1260.11     11.75 o
  -3   4   2      431.70      492.96      7.48 o
  -2   4   2      453.12      466.68      3.75 o
  -1   4   2      134.45      138.23      2.14 o
   0   4   2      293.41      308.61      3.31 o
   1   4   2     2406.93     2605.69     16.15 o
   2   4   2     1309.13     1340.50      8.57 o
   3   4   2      208.21      240.49      2.69 o
   4   4   2       35.63       43.82      1.42 o
   5   4   2       27.32       25.68      1.38 o
   6   4   2      160.55      149.97      2.73 o
   7   4   2        4.13        4.91      1.40 o
   8   4   2       33.17       28.15      2.87 o
   9   4   2       32.44       33.16      3.07 o
  10   4   2       21.32       19.60      3.58 o
  11   4   2        9.67       14.91      3.48 o
  12   4   2       13.40       11.03      5.01 o
  13   4   2       21.93       16.20      6.19 o
  14   4   2       96.82      113.75     12.65 o
  15   4   2       14.07        8.38      5.83 o
 -15   5   2        0.70        5.65      7.10 o
 -14   5   2       16.31       10.42     14.19 o
 -13   5   2       34.66       36.55      8.35 o
 -12   5   2      102.28      102.12      7.08 o
 -11   5   2        6.79        6.05      2.96 o
 -10   5   2       70.31       86.79      7.17 o
  -9   5   2        6.20        5.52      2.44 o
  -8   5   2      160.07      171.96      6.67 o
  -7   5   2      283.02      285.85      5.97 o
  -6   5   2      221.27      228.45      6.81 o
  -5   5   2      104.25       98.41      2.04 o
  -4   5   2     1550.47     1611.04     12.64 o
  -3   5   2      172.23      184.77      2.54 o
  -2   5   2     1595.31     1711.25     12.66 o
  -1   5   2     3090.30     3216.05     26.59 o
   0   5   2      309.96      308.03      3.24 o
   1   5   2        0.52       -0.16      0.53 o
   2   5   2      135.81      137.79      2.09 o
   3   5   2      136.27      153.35      2.34 o
   4   5   2      499.03      531.36      4.60 o
   5   5   2      130.52      140.91      2.52 o
   6   5   2      134.89      146.84      2.69 o
   7   5   2      182.91      177.02      3.79 o
   8   5   2      226.76      197.08      5.63 o
   9   5   2      141.97      142.52      5.62 o
  10   5   2      203.63      183.44      7.42 o
  11   5   2       95.21       93.61      5.91 o
  12   5   2       49.22       40.33      4.95 o
  13   5   2       47.69       53.32     10.18 o
  14   5   2       10.07       14.37      8.41 o
  15   5   2        3.56        6.80      6.13 o
 -15   6   2       32.94       24.20      8.56 o
 -14   6   2       29.00       22.82     14.80 o
 -13   6   2      387.71      347.59     23.76 o
 -12   6   2       89.78       88.72      6.51 o
 -11   6   2       71.74       64.17      5.22 o
 -10   6   2      101.06       91.76      4.78 o
  -9   6   2      167.07      158.07      6.13 o
  -8   6   2       82.21       86.30      4.90 o
  -7   6   2      411.35      388.72      7.98 o
  -6   6   2       21.33       25.50      2.06 o
  -5   6   2      833.57      932.40      8.46 o
  -4   6   2      876.65      991.72      7.91 o
  -3   6   2      118.53      155.08      2.17 o
  -2   6   2      643.59      662.74      5.92 o
  -1   6   2      152.48      153.21      2.24 o
   0   6   2      395.33      414.35      4.25 o
   1   6   2       71.80       80.77      1.81 o
   2   6   2        7.36        8.73      0.96 o
   3   6   2       88.68       85.26      1.92 o
   4   6   2      151.64      152.97      2.46 o
   5   6   2      156.65      161.39      2.79 o
   6   6   2       12.45       14.98      1.23 o
   7   6   2      178.75      185.71      4.50 o
   8   6   2       91.28       94.73      4.58 o
   9   6   2      456.64      426.43      9.55 o
  10   6   2       20.86       21.61      3.42 o
  11   6   2       29.21       30.19      5.05 o
  12   6   2        7.05        1.49      3.82 o
  13   6   2      159.46      141.59     10.65 o
  14   6   2        8.05        5.60      7.61 o
  15   6   2       67.88       70.26      9.97 o
 -15   7   2       30.25       10.63      7.88 o
 -14   7   2      101.91       90.88     11.89 o
 -13   7   2       99.38      109.46      8.27 o
 -12   7   2       33.63       42.29      7.25 o
 -11   7   2      183.08      185.14      8.54 o
 -10   7   2       16.04       21.54      3.04 o
  -9   7   2      390.37      377.78      9.71 o
  -8   7   2      116.59      116.71      5.59 o
  -7   7   2      534.13      537.39     10.71 o
  -6   7   2      101.65      109.01      3.41 o
  -5   7   2      352.74      380.59      4.77 o
  -4   7   2      960.53     1046.24      9.29 o
  -3   7   2      711.10      792.58      6.69 o
  -2   7   2     2067.72     2260.65     15.49 o
  -1   7   2      948.91      971.84      7.58 o
   0   7   2     4190.63     4570.25     27.58 o
   1   7   2      951.56     1040.42      8.52 o
   2   7   2      776.36      938.08      7.73 o
   3   7   2      408.95      446.51      4.68 o
   4   7   2      233.99      256.59      3.40 o
   5   7   2       56.61       59.81      1.75 o
   6   7   2       19.40       25.42      1.48 o
   7   7   2       79.81       80.00      3.55 o
   8   7   2      716.63      690.55     11.42 o
   9   7   2      111.17       99.76      5.30 o
  10   7   2       50.09       54.20      4.91 o
  11   7   2      198.79      192.07     10.99 o
  12   7   2      107.49      117.96      8.99 o
  13   7   2        5.88        8.09      6.18 o
  14   7   2       14.77       18.21      8.15 o
  15   7   2       20.85       24.92      7.70 o
 -15   8   2       15.47        7.22     10.72 o
 -14   8   2        3.90       10.83      7.44 o
 -13   8   2       56.72       62.19      6.24 o
 -12   8   2       17.12        6.78      6.14 o
 -11   8   2       97.50      100.25      6.58 o
 -10   8   2      237.54      245.80      7.54 o
  -9   8   2      180.97      170.82      8.53 o
  -8   8   2      417.10      369.48      8.62 o
  -7   8   2       89.50      102.01      4.76 o
  -6   8   2      275.03      262.12      5.98 o
  -5   8   2      656.91      648.00      7.15 o
  -4   8   2     1175.48     1168.81      9.57 o
  -3   8   2      188.81      201.32      2.86 o
  -2   8   2     1140.00     1334.28      9.81 o
  -1   8   2     2579.11     2859.66     20.23 o
   0   8   2      266.99      296.57      3.72 o
   1   8   2     2565.94     2910.35     19.99 o
   2   8   2     1398.94     1519.74     10.98 o
   3   8   2     1243.58     1279.08      9.74 o
   4   8   2       27.13       36.43      1.57 o
   5   8   2      203.08      194.41      2.96 o
   6   8   2      155.33      148.95      3.32 o
   7   8   2       31.33       29.74      2.79 o
   8   8   2       20.21       18.82      3.13 o
   9   8   2      170.92      159.23      5.94 o
  10   8   2       41.00       41.55      4.52 o
  11   8   2       80.79       85.11      7.86 o
  12   8   2       73.68       64.30      8.51 o
  13   8   2        5.52        9.46      5.37 o
  14   8   2       30.51       27.73     11.93 o
  15   8   2       13.19       26.75      7.20 o
 -15   9   2       70.48       88.44     18.21 o
 -14   9   2       32.68       29.71     13.92 o
 -13   9   2       41.66       45.61      7.97 o
 -12   9   2      116.92      123.30     14.03 o
 -11   9   2       66.46       70.54      5.90 o
 -10   9   2      102.30      112.66      9.09 o
  -9   9   2       94.14       99.99      5.15 o
  -8   9   2      129.13      123.20      5.41 o
  -7   9   2       19.64       23.30      3.06 o
  -6   9   2      309.40      327.52      7.71 o
  -5   9   2      326.61      329.83      4.35 o
  -4   9   2      385.53      396.65      4.94 o
  -3   9   2      245.90      285.18      3.43 o
  -2   9   2      374.27      431.79      4.64 o
  -1   9   2      136.15      155.18      3.02 o
   0   9   2       12.53       14.81      1.22 o
   1   9   2     1319.23     1427.89     13.33 o
   2   9   2     1579.65     1712.34     12.28 o
   3   9   2       30.66       29.50      1.59 o
   4   9   2      433.77      474.42      5.07 o
   5   9   2       34.40       38.06      1.77 o
   6   9   2      184.03      180.00      4.49 o
   7   9   2       74.91       68.56      3.80 o
   8   9   2       91.71       80.21      4.85 o
   9   9   2      210.27      203.68      6.64 o
  10   9   2        5.00        5.58      2.90 o
  11   9   2       78.26       74.89      7.53 o
  12   9   2       35.77       11.86      6.76 o
  13   9   2       58.69       45.89      8.30 o
  14   9   2      102.18      107.40     11.73 o
  15   9   2        3.70        2.91     12.27 o
 -15  10   2        3.57       28.38     10.25 o
 -14  10   2       42.06       50.60     14.38 o
 -13  10   2        3.10        7.68      6.55 o
 -12  10   2       95.35       98.58      9.44 o
 -11  10   2      101.64      103.76      6.40 o
 -10  10   2      583.13      579.79     12.31 o
  -9  10   2       67.66       68.67      4.75 o
  -8  10   2        0.35       -1.01      2.12 o
  -7  10   2      200.57      203.78      8.29 o
  -6  10   2      183.13      174.07      5.99 o
  -5  10   2       84.94       80.77      2.34 o
  -4  10   2       84.88       89.59      2.28 o
  -3  10   2      115.37      134.41      2.56 o
  -2  10   2       99.57      111.83      2.65 o
  -1  10   2      246.85      260.35      4.05 o
   0  10   2       89.93       87.73      2.37 o
   1  10   2      457.03      498.69      5.70 o
   2  10   2      499.10      477.74      5.30 o
   3  10   2      244.83      235.91      3.87 o
   4  10   2       84.71       94.72      2.56 o
   5  10   2       41.43       49.92      2.21 o
   6  10   2      185.28      180.59      4.60 o
   7  10   2      427.82      401.89      8.17 o
   8  10   2       91.93       89.67      5.47 o
   9  10   2      113.37      104.32      6.02 o
  10  10   2      128.53      127.12      7.08 o
  11  10   2       11.34       13.56      4.77 o
  12  10   2       19.19       28.88      7.24 o
  13  10   2       25.89       38.34      9.23 o
  14  10   2       32.44       47.06     17.01 o
 -14  11   2       65.87       58.46      9.06 o
 -13  11   2       31.74       42.04      8.35 o
 -12  11   2      102.79      108.02      9.92 o
 -11  11   2       37.68       33.02      5.43 o
 -10  11   2       12.23       22.86      4.04 o
  -9  11   2      107.70      104.04      6.64 o
  -8  11   2       53.22       53.88      4.91 o
  -7  11   2      223.23      203.65      6.85 o
  -6  11   2       94.09       89.88      4.98 o
  -5  11   2      422.27      420.11      8.05 o
  -4  11   2     1184.81     1151.63      9.85 o
  -3  11   2      197.16      198.98      3.55 o
  -2  11   2      174.82      202.50      3.55 o
  -1  11   2       76.70       78.49      2.57 o
   0  11   2      272.82      273.81      4.26 o
   1  11   2        6.87        5.35      1.26 o
   2  11   2       10.81       11.14      1.37 o
   3  11   2       12.65       17.43      1.61 o
   4  11   2      191.90      194.02      3.46 o
   5  11   2      239.94      219.18      4.26 o
   6  11   2       74.20       64.91      3.27 o
   7  11   2      123.65      114.80      5.80 o
   8  11   2       31.03       32.53      3.91 o
   9  11   2      167.54      167.89      7.67 o
  10  11   2       14.73       20.50      3.90 o
  11  11   2       87.91      116.55     12.34 o
  12  11   2      114.61      147.93     11.74 o
  13  11   2       62.24       67.55      9.23 o
  14  11   2       10.10       11.43     12.78 o
 -14  12   2        6.70       11.86      7.63 o
 -13  12   2       40.85       34.64      8.86 o
 -12  12   2        0.51       -4.40      5.28 o
 -11  12   2      258.68      293.21     17.06 o
 -10  12   2       62.50       77.21      5.82 o
  -9  12   2       23.09       26.78      3.63 o
  -8  12   2       54.92       58.34      4.68 o
  -7  12   2      287.86      283.17      8.17 o
  -6  12   2      656.76      632.43     12.17 o
  -5  12   2      886.63      881.17     11.22 o
  -4  12   2      843.80      802.89      8.60 o
  -3  12   2      255.01      259.52      4.25 o
  -2  12   2       64.08       71.94      2.64 o
  -1  12   2      185.24      180.82      3.80 o
   0  12   2      248.79      241.49      4.41 o
   1  12   2      664.83      673.66      7.35 o
   2  12   2        4.37        5.67      1.33 o
   3  12   2       17.09       20.47      1.81 o
   4  12   2      223.30      220.58      4.34 o
   5  12   2       59.25       51.09      2.63 o
   6  12   2       30.63       26.30      2.64 o
   7  12   2       48.51       53.39      4.88 o
   8  12   2       93.32       94.94      6.44 o
   9  12   2      145.11      137.85      7.42 o
  10  12   2       58.81       52.81      6.60 o
  11  12   2       35.42       24.40      6.81 o
  12  12   2       54.54       56.22      9.22 o
  13  12   2        4.61        2.09      6.42 o
  14  12   2       16.91       23.41      6.32 o
 -14  13   2        8.54       20.02      8.50 o
 -13  13   2        7.94        3.67      7.27 o
 -12  13   2       30.47       30.93      7.72 o
 -11  13   2       17.27       22.99      6.90 o
 -10  13   2      172.52      162.44      7.98 o
  -9  13   2       20.39       21.74      4.74 o
  -8  13   2      286.21      254.06      8.79 o
  -7  13   2       20.32       19.29      3.31 o
  -6  13   2      189.27      168.17      6.40 o
  -5  13   2      417.75      394.07      8.40 o
  -4  13   2       77.90       87.66      3.78 o
  -3  13   2      492.43      484.58      6.36 o
  -2  13   2      226.39      231.70      4.42 o
  -1  13   2       94.21       98.85      3.62 o
   0  13   2      530.80      488.17      6.37 o
   1  13   2      207.14      183.38      3.93 o
   2  13   2      117.85      125.89      3.32 o
   3  13   2      161.66      177.27      4.16 o
   4  13   2      298.25      299.61      5.68 o
   5  13   2      190.73      170.42      4.71 o
   6  13   2        7.61        4.07      2.54 o
   7  13   2       27.03       22.64      4.11 o
   8  13   2      125.40      126.41      7.21 o
   9  13   2       69.07       71.26      5.86 o
  10  13   2       33.99       31.33      5.47 o
  11  13   2        3.60       -0.17      5.19 o
  12  13   2        8.10       11.91      8.22 o
  13  13   2        1.46        1.27      6.50 o
  14  13   2       13.72        7.19      8.89 o
 -14  14   2       40.78       25.37      9.31 o
 -13  14   2      176.77      194.77     15.56 o
 -12  14   2       32.76       34.50      9.84 o
 -11  14   2       26.98       29.56      7.45 o
 -10  14   2       83.36       81.10      8.01 o
  -9  14   2       55.48       54.57      4.83 o
  -8  14   2       93.80       99.85      6.12 o
  -7  14   2      192.78      174.59      6.98 o
  -6  14   2      175.78      164.88     11.46 o
  -5  14   2      277.49      264.23      6.47 o
  -4  14   2      833.55      782.86     10.74 o
  -3  14   2      630.15      579.75      7.71 o
  -2  14   2      845.23      811.89      9.36 o
  -1  14   2      192.77      166.02      4.24 o
   0  14   2      944.41      907.92     10.15 o
   1  14   2      113.59       99.06      3.46 o
   2  14   2      108.67      116.68      3.67 o
   3  14   2      156.70      149.25      4.57 o
   4  14   2      494.75      457.10      7.61 o
   5  14   2       96.36       92.30      4.37 o
   6  14   2       74.16       69.75      5.03 o
   7  14   2      620.80      543.01     12.75 o
   8  14   2        6.60        6.96      2.83 o
   9  14   2       10.25       12.83      4.27 o
  10  14   2       60.14       66.81      6.93 o
  11  14   2       78.92       78.87      9.78 o
  12  14   2        0.28        1.56      6.57 o
  13  14   2       32.88       28.69      7.29 o
 -13  15   2       14.29       19.64      8.70 o
 -12  15   2       46.75       35.98     17.91 o
 -11  15   2       58.10       57.65     11.20 o
 -10  15   2       53.32       64.31      7.56 o
  -9  15   2       85.73       82.92      8.00 o
  -8  15   2      236.94      231.36      8.18 o
  -7  15   2       46.60       58.59      5.02 o
  -6  15   2      147.39      153.16      6.67 o
  -5  15   2      256.99      234.05      6.36 o
  -4  15   2      891.50      834.67     11.46 o
  -3  15   2      388.46      361.60      6.83 o
  -2  15   2      318.59      280.84      5.73 o
  -1  15   2      234.55      214.03      4.75 o
   0  15   2       26.01       29.07      2.58 o
   1  15   2      445.92      421.66      7.15 o
   2  15   2      159.48      157.94      4.56 o
   3  15   2      343.05      312.27      6.35 o
   4  15   2      191.99      163.67      4.84 o
   5  15   2      296.49      247.48      6.22 o
   6  15   2       16.58       21.63      3.98 o
   7  15   2       64.04       74.92      6.04 o
   8  15   2       79.16       80.85      6.66 o
   9  15   2        7.07       11.01      6.81 o
  10  15   2       38.67       47.48      7.42 o
  11  15   2        3.54       11.64      8.64 o
  12  15   2       73.75       87.39     21.85 o
  13  15   2       27.07       33.04     10.81 o
 -13  16   2       53.66       55.96     11.21 o
 -12  16   2       32.43       20.43      8.25 o
 -11  16   2      105.32      101.99     13.99 o
 -10  16   2      134.16      148.63     15.44 o
  -9  16   2       56.13       57.26      8.39 o
  -8  16   2      165.74      169.13      7.81 o
  -7  16   2      171.41      158.36      7.44 o
  -6  16   2      208.84      190.90      7.41 o
  -5  16   2       57.79       49.38      3.77 o
  -4  16   2      721.01      618.58     10.74 o
  -3  16   2      254.56      223.17      5.57 o
  -2  16   2      148.35      144.43      4.30 o
  -1  16   2      482.19      459.42      6.99 o
   0  16   2       26.02       24.22      2.56 o
   1  16   2      174.59      164.58      5.15 o
   2  16   2       80.03       65.43      3.59 o
   3  16   2      465.75      360.86      6.94 o
   4  16   2      135.01      142.75      5.28 o
   5  16   2      116.54       97.23      5.88 o
   6  16   2       39.69       34.31      4.68 o
   7  16   2       52.89       51.93      5.30 o
   8  16   2       53.09       50.57      7.66 o
   9  16   2       22.55       15.77      4.69 o
  10  16   2       37.31       54.98      9.87 o
  11  16   2        8.50        4.24      6.12 o
  12  16   2       27.76       30.89      8.03 o
  13  16   2       25.31       28.02     14.53 o
 -13  17   2       64.94       77.71     12.88 o
 -12  17   2       38.35       33.71     10.18 o
 -11  17   2       35.62       23.55     10.47 o
 -10  17   2        8.83       14.54      8.40 o
  -9  17   2        9.58       23.19      8.62 o
  -8  17   2       82.92       93.72      9.77 o
  -7  17   2       41.60       44.83      5.82 o
  -6  17   2       33.66       38.76      5.35 o
  -5  17   2       74.47       77.78      4.95 o
  -4  17   2       34.64       30.81      3.69 o
  -3  17   2       72.37       94.88      4.97 o
  -2  17   2       49.92       50.21      3.36 o
  -1  17   2       96.21       93.80      4.13 o
   0  17   2      458.66      404.88      7.68 o
   1  17   2      194.67      179.95      5.32 o
   2  17   2      230.04      178.59      5.15 o
   3  17   2      161.83      149.11      4.88 o
   4  17   2       10.51       14.48      2.74 o
   5  17   2      136.15      140.92      6.81 o
   6  17   2       10.28       16.43      3.98 o
   7  17   2        1.26        4.41      3.96 o
   8  17   2      103.18       97.73      8.46 o
   9  17   2       29.79       27.90      6.82 o
  10  17   2       28.80       32.39      6.75 o
  11  17   2        5.64       14.97     10.91 o
  12  17   2       34.34       41.35      8.19 o
 -12  18   2       10.20       15.40     12.73 o
 -11  18   2       10.35       32.88     10.95 o
 -10  18   2       60.73       80.17     13.00 o
  -9  18   2       95.35       97.77     13.35 o
  -7  18   2      123.55      137.51     14.84 o
  -6  18   2      141.30      153.34      8.75 o
  -5  18   2       32.26       31.30      3.75 o
  -4  18   2       43.09       35.88      4.14 o
  -3  18   2       47.39       49.78      4.09 o
  -2  18   2      118.37      105.89      4.69 o
  -1  18   2       53.51       50.67      3.72 o
   0  18   2       68.19       69.67      4.00 o
   1  18   2       87.19       74.48      4.14 o
   2  18   2       37.92       40.03      3.13 o
   3  18   2       33.05       40.64      3.29 o
   4  18   2       83.55       89.75      5.51 o
   5  18   2        1.15       11.93      3.52 o
   6  18   2       13.83        8.26      4.40 o
   7  18   2        0.76       10.62      7.18 o
   8  18   2       61.26       62.20      7.17 o
   9  18   2       38.76       39.35      7.63 o
  10  18   2       41.04       49.56     12.27 o
  11  18   2      194.88      214.56     14.19 o
  12  18   2       49.99       62.11      8.75 o
 -12  19   2      142.65      150.09     17.01 o
 -11  19   2      123.36      126.58     16.36 o
 -10  19   2       43.28       54.80     11.72 o
  -9  19   2       20.96       28.12     18.20 o
  -8  19   2       57.84       70.94     12.18 o
  -7  19   2      108.82      120.46     14.29 o
  -6  19   2      162.98      149.92     15.35 o
  -5  19   2      204.59      201.18      7.41 o
  -4  19   2       30.44       35.46      4.25 o
  -3  19   2        1.40        1.98      2.71 o
  -2  19   2       31.34       36.84      3.29 o
  -1  19   2       29.22       31.17      3.62 o
   0  19   2        7.56        6.68      3.18 o
   1  19   2       40.88       38.29      3.30 o
   2  19   2      115.90      111.45      4.72 o
   3  19   2      175.31      180.01      6.46 o
   4  19   2       22.16       24.70      3.84 o
   5  19   2       62.18       55.90      5.66 o
   6  19   2       27.19       30.15      5.49 o
   7  19   2       11.31       17.76      4.81 o
   8  19   2        9.57       19.51     14.63 o
   9  19   2       53.04       60.86     11.48 o
  10  19   2       83.27      100.20      9.91 o
  11  19   2      137.46      169.35     17.49 o
  12  19   2        6.44        0.57      6.71 o
 -11  20   2       95.77      103.56     15.53 o
 -10  20   2       29.12       19.66     10.17 o
  -9  20   2      140.32      148.88     22.18 o
  -8  20   2       99.75      139.27     29.57 o
  -7  20   2      129.46      138.78     21.46 o
  -6  20   2       95.50      100.69     11.34 o
  -5  20   2      171.17      181.84      8.18 o
  -4  20   2       32.82       35.12      4.39 o
  -3  20   2       38.00       41.13      4.63 o
  -2  20   2       31.74       24.21      3.31 o
  -1  20   2        5.31       11.76      2.66 o
   0  20   2       90.07      102.90      5.06 o
   1  20   2        6.31       12.94      2.78 o
   2  20   2       12.70       10.99      2.77 o
   3  20   2       11.63       13.53      3.64 o
   4  20   2       13.66       16.17      5.08 o
   5  20   2       26.44       23.74      5.32 o
   6  20   2       25.23       37.29      7.64 o
   7  20   2       51.50       51.67      7.40 o
   8  20   2      113.75      152.55     16.72 o
   9  20   2       39.23       59.80     12.05 o
  10  20   2      119.15      138.71     11.29 o
  11  20   2        4.64       -0.02      6.12 o
 -11  21   2       70.78       81.57     14.68 o
 -10  21   2        4.67        0.61      8.41 o
  -9  21   2       63.12       56.62     12.05 o
  -8  21   2       26.80       59.30     18.41 o
  -7  21   2       42.24       38.90     10.13 o
  -6  21   2       42.04       44.93      9.03 o
  -5  21   2       76.05       66.86      6.45 o
  -4  21   2      122.44      138.09      8.17 o
  -3  21   2       19.98       18.38      4.65 o
  -2  21   2       13.19        8.71      3.87 o
  -1  21   2       18.30       19.15      2.82 o
   0  21   2       34.92       40.65      3.61 o
   1  21   2       63.66       63.80      4.15 o
   2  21   2       69.66       67.89      5.14 o
   3  21   2        1.33       -0.04      3.42 o
   4  21   2       15.05       20.17      6.73 o
   5  21   2        8.21       14.29      6.83 o
   6  21   2       12.92       28.71     11.98 o
   7  21   2       17.03        4.40     19.80 o
   8  21   2       98.14      140.27     11.14 o
   9  21   2       27.36       47.45     12.61 o
  10  21   2       10.90       34.45     13.29 o
  11  21   2       83.39       19.32     12.54 o
 -10  22   2        8.43       16.46     12.64 o
  -9  22   2       11.41       20.19     28.48 o
  -8  22   2        4.99        1.69     13.39 o
  -7  22   2       52.08       53.72     13.94 o
  -6  22   2      328.82      317.84     16.89 o
  -5  22   2       98.88      103.15     11.16 o
  -4  22   2       33.01       16.89      9.18 o
  -3  22   2      125.31      118.24      9.29 o
  -2  22   2       16.62       16.15      6.35 o
  -1  22   2       82.85      104.62      6.46 o
   0  22   2       23.56       34.61      4.26 o
   1  22   2       23.92       33.57      3.72 o
   2  22   2       54.71       50.01      6.68 o
   3  22   2       26.96       31.49      7.62 o
   4  22   2       39.32       52.04      8.90 o
   5  22   2       23.74       16.41      8.60 o
   6  22   2       48.92       63.19     16.69 o
   7  22   2      141.92      134.04     13.18 o
   8  22   2       15.10       13.37      8.27 o
   9  22   2       16.92       43.20     17.52 o
  10  22   2        7.16       19.82      7.93 o
  -9  23   2       82.48       93.27     18.70 o
  -8  23   2       41.79       88.10     13.41 o
  -7  23   2       48.81       69.91     13.04 o
  -6  23   2      154.47      145.45     16.95 o
  -5  23   2      166.80      193.63     29.27 o
  -4  23   2       49.61       52.67      7.12 o
  -3  23   2      156.74      173.38     16.05 o
  -2  23   2       26.66       38.71      6.72 o
  -1  23   2       21.23       26.80      5.52 o
   0  23   2       44.64       54.13      6.05 o
   1  23   2       10.13       13.21      3.85 o
   2  23   2      196.58      199.93     11.54 o
   3  23   2       12.19        7.76      6.97 o
   4  23   2       29.76       19.85     11.13 o
   5  23   2        3.85       -1.11      6.83 o
   6  23   2      106.56      136.80     18.33 o
   7  23   2        6.52       -0.90      6.78 o
   8  23   2       25.98       38.47     12.02 o
   9  23   2       38.68       41.70      9.29 o
  -9  24   2       44.38       77.00     31.48 o
  -8  24   2       32.85       72.87     20.16 o
  -7  24   2       28.22       25.58     10.14 o
  -6  24   2        1.61        9.72     12.84 o
  -5  24   2       16.77        0.99      8.88 o
  -4  24   2        2.94       10.92      5.31 o
  -3  24   2       54.30       58.75     15.68 o
  -2  24   2      143.67      171.45     19.19 o
  -1  24   2       40.19       48.90     10.49 o
   0  24   2       17.77        1.18      6.48 o
   1  24   2      166.23      169.02     15.06 o
   2  24   2       31.68       39.80      8.34 o
   3  24   2       43.68       49.53      9.06 o
   4  24   2       74.69       86.04     11.00 o
   5  24   2      107.74      106.74     13.88 o
   6  24   2       90.68       96.86     11.83 o
   7  24   2        0.71        1.06      7.99 o
   8  24   2       29.84       37.33      9.20 o
  -8  25   2        8.37       -9.45     10.57 o
  -7  25   2       49.03       79.68     13.58 o
  -6  25   2        9.91       19.26     17.42 o
  -5  25   2       90.51      134.03     17.52 o
  -4  25   2       17.12       42.88     16.50 o
  -3  25   2      110.23      106.07      9.36 o
  -2  25   2       98.98      107.60     13.48 o
  -1  25   2       13.64       26.29     12.22 o
   0  25   2       38.50       46.52     11.75 o
   1  25   2       94.48       98.19      9.59 o
   2  25   2       92.20       77.66     10.72 o
   3  25   2       46.26       42.88     10.14 o
   4  25   2      190.70      185.27     14.58 o
   5  25   2       32.98       32.86      8.95 o
   6  25   2       54.18       76.49     11.09 o
   7  25   2       22.36        9.18      7.76 o
   8  25   2       43.95       70.84     14.98 o
  -7  26   2       11.59       60.15     20.01 o
  -6  26   2       52.23       56.17     12.62 o
  -5  26   2       53.09       55.97     10.31 o
  -4  26   2      184.85      199.18     16.82 o
  -3  26   2       50.66       45.07      7.54 o
  -2  26   2      208.52      222.91     18.74 o
  -1  26   2       85.75       82.50     14.31 o
   0  26   2       32.43       33.29      8.56 o
   1  26   2      154.28      147.27     13.28 o
   2  26   2        7.01        0.14      7.99 o
   3  26   2      123.33      130.55     12.85 o
   4  26   2      145.72      121.18     14.49 o
   5  26   2       46.57       63.60     10.17 o
   6  26   2       48.21       45.53      9.91 o
   7  26   2       40.75       20.85      8.67 o
  -6  27   2        8.80       48.45     14.07 o
  -5  27   2       88.76      116.06     12.71 o
  -4  27   2       15.80       -4.60     13.68 o
  -3  27   2       10.87        2.09      7.19 o
  -2  27   2      168.63      181.02     15.44 o
  -1  27   2      180.97      190.32     13.26 o
   0  27   2       12.55        9.01      7.60 o
   1  27   2       73.62       68.65     12.93 o
   2  27   2      153.92      146.24     13.25 o
   3  27   2       19.44       24.38      8.84 o
   4  27   2      107.63      117.51     12.96 o
   5  27   2       40.45       59.92     10.40 o
  -4  28   2       13.90       12.11     10.56 o
  -3  28   2        5.70       24.91     10.87 o
  -2  28   2        5.91       15.50      8.81 o
  -1  28   2        5.42        3.94     15.79 o
   0  28   2       17.22        0.16      7.73 o
   1  28   2       93.28       90.79     14.84 o
   2  28   2      129.73      130.24     13.31 o
   3  28   2       16.11        3.65      7.99 o
   4  28   2        5.45       15.56      8.30 o
  -1  29   2      138.84      136.38     12.62 o
   0  29   2       10.81       -3.40     11.44 o
   1  29   2       45.77       49.17     11.47 o
 -16   0   3       24.83       38.09     11.62 o
 -15   0   3        0.00        8.71      9.80 o
 -14   0   3       49.88       58.08     13.77 o
 -13   0   3       19.82       13.99      9.45 o
 -12   0   3       82.98       72.11     13.05 o
 -11   0   3       50.13       61.30     11.39 o
 -10   0   3      493.36      479.75     17.90 o
  -9   0   3       22.58       22.44      8.71 o
  -8   0   3      310.60      334.56      8.08 o
  -7   0   3       80.57       64.33      3.02 o
  -6   0   3      102.28      105.20      3.56 o
  -5   0   3      137.65      146.87      4.73 o
  -4   0   3      781.08      924.71     12.47 o
  -3   0   3      431.01      508.18      9.76 o
  -2   0   3       38.47       37.01      5.61 o
  -1   0   3      549.03      598.62      9.57 o
   0   0   3      788.95      835.78      9.69 o
   1   0   3     1744.77     2080.34     19.45 o
   2   0   3     4273.43     4647.91     51.33 o
   3   0   3     1545.08     1831.93     15.37 o
   4   0   3     1552.61     1683.24     14.77 o
   5   0   3      102.65      118.43      3.52 o
   6   0   3      118.26      118.99      4.09 o
   7   0   3      380.19      355.31      7.07 o
   8   0   3      138.36      138.27      6.15 o
   9   0   3      107.52      106.59      8.64 o
  10   0   3       73.08       79.58      7.08 o
  11   0   3       92.01       79.16      7.30 o
  12   0   3       32.69       25.50      7.71 o
  13   0   3      166.20      193.12     15.26 o
  14   0   3       32.10       32.41     10.44 o
  15   0   3       60.73       65.17     16.75 o
 -16   1   3       17.41       16.82      9.59 o
 -15   1   3      159.66      158.08     20.73 o
 -14   1   3       26.72       30.15      8.17 o
 -13   1   3       93.76       92.29     10.55 o
 -12   1   3      243.31      204.30     12.35 o
 -11   1   3        7.81        2.16      3.90 o
 -10   1   3       55.05       71.27     11.53 o
  -9   1   3       68.94       53.42      4.56 o
  -8   1   3       53.65       57.47      2.83 o
  -7   1   3      209.85      220.54      3.68 o
  -6   1   3      137.82      131.15      2.21 o
  -5   1   3     1885.46     1956.15     15.04 o
  -4   1   3      535.31      581.81      5.77 o
  -3   1   3     1034.42     1099.79      9.98 o
  -2   1   3      215.85      208.44      3.03 o
  -1   1   3     5168.52     5315.77     49.75 o
   0   1   3      570.28      566.90      6.96 o
   1   1   3      937.09      992.71      7.97 o
   2   1   3     2480.00     2548.94     17.35 o
   3   1   3      642.47      704.70      5.39 o
   4   1   3     5343.89     5869.58     31.73 o
   5   1   3      436.15      459.84      4.69 o
   6   1   3      283.22      259.09      3.82 o
   7   1   3      194.18      199.72      3.86 o
   8   1   3      157.98      147.63      4.34 o
   9   1   3       93.97       87.39      4.59 o
  10   1   3       39.45       38.13      3.94 o
  11   1   3       26.26       26.77      3.91 o
  12   1   3       35.84       33.32      5.24 o
  13   1   3        9.65       31.87      7.76 o
  14   1   3       37.76       21.99      9.98 o
  15   1   3       36.05       47.49     10.87 o
 -16   2   3       35.73       36.51      8.69 o
 -15   2   3      141.70      124.16     13.26 o
 -14   2   3        3.08        4.27      6.82 o
 -13   2   3       22.74       18.22      9.93 o
 -12   2   3      159.12      150.18     12.01 o
 -11   2   3       72.35       84.95      5.72 o
 -10   2   3      303.94      284.18     10.90 o
  -9   2   3      143.62      144.30      5.35 o
  -8   2   3      629.46      583.42      9.33 o
  -7   2   3      221.79      210.81      3.61 o
  -6   2   3      521.83      582.39      6.10 o
  -5   2   3      407.94      464.52      4.91 o
  -4   2   3      154.31      180.30      3.27 o
  -3   2   3      119.08      144.98      2.38 o
  -2   2   3     1390.13     1429.01     12.16 o
  -1   2   3     2105.91     2184.77     18.60 o
   0   2   3      425.55      451.22      4.38 o
   1   2   3      271.85      326.43      4.00 o
   2   2   3      216.46      203.28      2.77 o
   3   2   3        5.32        5.19      0.78 o
   4   2   3      854.31      986.14      7.65 o
   5   2   3     2043.41     2138.32     14.25 o
   6   2   3      439.51      468.14      5.96 o
   7   2   3      620.06      618.92      6.40 o
   8   2   3       67.52       76.03      3.58 o
   9   2   3      261.07      255.45      5.97 o
  10   2   3      191.24      184.38      6.18 o
  11   2   3      167.32      148.76      6.95 o
  12   2   3        4.88       13.56      4.76 o
  13   2   3       30.00       26.59      9.78 o
  14   2   3        5.29       10.45      8.58 o
  15   2   3        4.88       -5.43      5.83 o
 -15   3   3        6.93        7.19      7.64 o
 -14   3   3       82.01       79.95     10.89 o
 -13   3   3       23.39       18.34      7.22 o
 -12   3   3      120.61      122.43     15.25 o
 -11   3   3      131.43      124.55      6.89 o
 -10   3   3      105.24      102.58      6.48 o
  -9   3   3      388.02      328.17      8.14 o
  -8   3   3      276.05      261.58      9.39 o
  -7   3   3      230.86      252.60      3.90 o
  -6   3   3       11.92       13.82      1.22 o
  -5   3   3      677.83      676.75      6.53 o
  -4   3   3     1458.09     1578.81     12.52 o
  -3   3   3     1658.80     1843.51     14.55 o
  -2   3   3      213.73      228.41      2.86 o
  -1   3   3     1035.85     1085.98      8.94 o
   0   3   3      714.13      748.48      5.87 o
   1   3   3      622.64      650.03      5.35 o
   2   3   3      221.48      195.49      2.57 o
   3   3   3      294.96      296.93      3.43 o
   4   3   3      226.78      260.46      3.50 o
   5   3   3      185.85      205.72      3.30 o
   6   3   3      515.47      526.84      5.73 o
   7   3   3       24.13       25.79      2.13 o
   8   3   3      127.33      140.78      4.66 o
   9   3   3      163.80      165.85      5.05 o
  10   3   3      130.66      114.82      5.57 o
  11   3   3       56.95       57.63      5.14 o
  12   3   3      102.10       98.49      8.63 o
  13   3   3       31.74       60.02     11.09 o
  14   3   3       22.16       17.41      9.10 o
  15   3   3       14.72       15.04      6.54 o
 -15   4   3       26.61       33.37      8.68 o
 -14   4   3       13.09        3.40      6.91 o
 -13   4   3      110.51      107.59     11.28 o
 -12   4   3        8.37       -3.30      5.23 o
 -11   4   3       87.19       93.46      9.76 o
 -10   4   3      288.09      281.37     10.47 o
  -9   4   3      198.68      195.92      6.43 o
  -8   4   3       42.23       51.44      3.78 o
  -7   4   3      404.92      442.18      5.61 o
  -6   4   3      221.07      230.17      3.03 o
  -5   4   3      430.03      486.31      5.02 o
  -4   4   3      176.22      180.78      2.82 o
  -3   4   3     1609.27     1739.15     12.75 o
  -2   4   3      487.41      489.65      5.03 o
  -1   4   3      890.99      949.87      7.73 o
   0   4   3      200.89      195.89      2.69 o
   1   4   3      924.20     1051.50      8.48 o
   2   4   3      543.48      595.21      5.23 o
   3   4   3      139.12      163.26      2.46 o
   4   4   3      197.02      203.42      2.97 o
   5   4   3       72.44       67.10      2.15 o
   6   4   3      297.81      280.86      4.09 o
   7   4   3        3.81        4.74      1.56 o
   8   4   3       53.20       53.04      3.52 o
   9   4   3       17.21       13.24      2.69 o
  10   4   3      168.20      164.72      6.16 o
  11   4   3      132.97      129.15      7.23 o
  12   4   3        8.32        5.18      4.71 o
  13   4   3       79.54       70.62     11.72 o
  14   4   3       38.81       47.93     10.49 o
  15   4   3        5.27        3.78      8.02 o
 -15   5   3       29.70       23.68      8.71 o
 -14   5   3       27.05       22.37     10.56 o
 -13   5   3       11.91        5.33      6.32 o
 -12   5   3        4.67       -3.50      5.47 o
 -11   5   3       97.89       95.08     10.00 o
 -10   5   3      274.51      288.12     12.15 o
  -9   5   3      172.47      166.53      5.06 o
  -8   5   3        6.57        2.82      1.83 o
  -7   5   3       72.42       84.97      2.76 o
  -6   5   3      640.26      661.92      6.27 o
  -5   5   3     1053.13     1100.85     10.54 o
  -4   5   3     1658.68     1851.81     15.86 o
  -3   5   3      899.35     1048.88      8.21 o
  -2   5   3     1879.00     2000.97     14.75 o
  -1   5   3      411.51      457.84      4.35 o
   0   5   3      995.15     1042.78      7.91 o
   1   5   3      919.71      995.81      9.58 o
   2   5   3      256.99      285.43      3.50 o
   3   5   3      243.79      257.87      3.14 o
   4   5   3      379.22      380.84      4.09 o
   5   5   3      544.37      581.82      5.76 o
   6   5   3      456.61      457.29      5.23 o
   7   5   3      502.50      490.44      6.27 o
   8   5   3       75.64       71.59      3.91 o
   9   5   3       69.90       70.53      4.14 o
  10   5   3       31.56       32.90      4.20 o
  11   5   3       70.36       80.15      6.71 o
  12   5   3       44.19       43.14      6.73 o
  13   5   3       24.38       14.47     17.50 o
  14   5   3       24.04       44.58     22.47 o
  15   5   3        5.30        4.60     14.62 o
 -15   6   3       43.15       43.23      9.53 o
 -14   6   3       26.44       21.40      7.86 o
 -13   6   3       21.75       31.12      8.08 o
 -12   6   3       21.47       16.44      9.73 o
 -11   6   3      153.30      142.22      8.53 o
 -10   6   3      109.71       94.32      4.92 o
  -9   6   3       46.52       49.01      3.49 o
  -8   6   3      116.61      104.30      5.00 o
  -7   6   3       94.31       89.33      3.84 o
  -6   6   3      225.71      251.57      3.73 o
  -5   6   3      361.70      395.10      5.32 o
  -4   6   3      163.77      168.44      3.95 o
  -3   6   3     1039.91     1129.30      9.01 o
  -2   6   3      169.99      212.30      2.81 o
  -1   6   3      309.35      381.17      4.31 o
   0   6   3        2.44        4.84      0.86 o
   1   6   3      209.15      245.25      3.03 o
   2   6   3      879.10      964.48      7.91 o
   3   6   3      635.20      715.51      6.19 o
   4   6   3       31.86       31.05      1.50 o
   5   6   3      343.12      322.46      3.95 o
   6   6   3      709.80      703.40      6.78 o
   7   6   3      389.89      366.09      6.42 o
   8   6   3       44.91       45.77      3.55 o
   9   6   3       29.26       33.39      3.65 o
  10   6   3       89.52       88.45      5.70 o
  11   6   3       47.23       35.76      5.41 o
  12   6   3      134.86      152.58     10.68 o
  13   6   3       68.76       74.12     12.00 o
  14   6   3       16.96       26.14      8.79 o
  15   6   3       75.84       82.96     17.58 o
 -15   7   3       31.63       41.35      9.33 o
 -14   7   3      118.93      104.11     13.17 o
 -13   7   3       93.31       86.90     16.02 o
 -12   7   3       48.64       41.72     12.24 o
 -11   7   3      233.33      238.44     10.82 o
 -10   7   3       20.77       26.91      3.08 o
  -9   7   3      330.56      312.42      8.00 o
  -8   7   3      244.90      239.64      6.52 o
  -7   7   3      633.23      619.68     14.11 o
  -6   7   3       62.15       62.64      2.08 o
  -5   7   3      676.03      647.45      6.85 o
  -4   7   3      516.11      542.64      6.26 o
  -3   7   3      231.14      223.76      2.99 o
  -2   7   3     1852.12     2025.84     15.10 o
  -1   7   3      156.53      167.87      2.78 o
   0   7   3      974.76     1063.58      8.94 o
   1   7   3     1305.69     1402.81     11.21 o
   2   7   3      750.59      839.48      7.57 o
   3   7   3      683.42      754.47      6.71 o
   4   7   3      322.50      345.11      4.02 o
   5   7   3      338.96      356.29      4.30 o
   6   7   3       50.61       64.82      2.64 o
   7   7   3       21.09       21.81      2.52 o
   8   7   3        8.48        4.86      2.37 o
   9   7   3       22.57       30.19      4.28 o
  10   7   3      172.33      155.85      7.43 o
  11   7   3       10.24        7.79      4.55 o
  12   7   3       19.09       12.81      5.24 o
  13   7   3        5.03        3.84      6.52 o
  14   7   3       24.76       11.42      7.01 o
  15   7   3       19.45       47.05     10.97 o
 -15   8   3       46.26       36.22      9.23 o
 -14   8   3       44.99       65.29     19.41 o
 -13   8   3       32.52       27.74     11.20 o
 -12   8   3       27.78       28.60     11.29 o
 -11   8   3       61.85       56.62      5.17 o
 -10   8   3       65.05       69.51      6.27 o
  -9   8   3       82.92       71.90      5.14 o
  -8   8   3      439.31      426.81      9.01 o
  -7   8   3      303.49      288.19      7.04 o
  -6   8   3      287.68      269.87      5.51 o
  -5   8   3        0.89        2.31      1.03 o
  -4   8   3      230.41      219.51      2.98 o
  -3   8   3     2561.62     2703.23     18.08 o
  -2   8   3     1153.74     1210.05      9.76 o
  -1   8   3     1078.61     1164.10      9.63 o
   0   8   3     2552.79     2852.27     21.25 o
   1   8   3      382.44      423.75      4.81 o
   2   8   3      615.84      654.14      6.86 o
   3   8   3      668.46      696.73      6.37 o
   4   8   3      641.11      639.09      6.68 o
   5   8   3      331.02      323.32      4.12 o
   6   8   3      194.47      200.50      4.12 o
   7   8   3       99.08      104.57      3.98 o
   8   8   3      119.33      118.11      5.97 o
   9   8   3       68.13       68.78      5.67 o
  10   8   3       63.70       66.38      5.78 o
  11   8   3      120.66      125.65      8.61 o
  12   8   3       18.26       22.49      7.32 o
  13   8   3       42.37       29.35      8.00 o
  14   8   3       39.16       43.34     10.01 o
  15   8   3       19.91       50.41     18.75 o
 -15   9   3       54.55       69.92     10.50 o
 -14   9   3        5.96        3.74     10.50 o
 -13   9   3       19.94       13.88     10.57 o
 -12   9   3      140.73      115.34     17.35 o
 -11   9   3      101.94       91.98      6.84 o
 -10   9   3       96.47       99.92      5.50 o
  -9   9   3       31.20       30.97      3.44 o
  -8   9   3      184.32      187.85      6.70 o
  -7   9   3       55.84       50.81      4.20 o
  -6   9   3       72.13       71.98      4.42 o
  -5   9   3      173.19      157.82      3.14 o
  -4   9   3      369.46      351.73      4.16 o
  -3   9   3      576.57      588.47      6.37 o
  -2   9   3       14.98       23.55      1.60 o
  -1   9   3      146.42      181.77      3.04 o
   0   9   3      817.82      840.27      8.01 o
   1   9   3      390.71      397.00      4.81 o
   2   9   3      270.81      290.35      4.10 o
   3   9   3     1489.77     1456.81     11.30 o
   4   9   3       82.97       83.41      2.35 o
   5   9   3       91.54      105.99      2.54 o
   6   9   3      146.51      144.59      3.93 o
   7   9   3       24.24       20.98      2.69 o
   8   9   3      117.31      112.27      6.01 o
   9   9   3      318.12      311.52      9.71 o
  10   9   3       60.61       58.60      5.48 o
  11   9   3      148.49      150.50      9.19 o
  12   9   3       37.22       35.83      8.20 o
  13   9   3        3.20        5.61      6.79 o
  14   9   3       28.56       55.75     24.77 o
 -15  10   3       36.81       30.54      8.23 o
 -14  10   3       53.69       58.24     15.46 o
 -13  10   3      112.28      120.88     18.79 o
 -12  10   3        3.43        2.24      4.45 o
 -11  10   3       19.11       17.47      5.22 o
 -10  10   3       76.25       70.51      4.76 o
  -9  10   3      104.65       94.53      5.22 o
  -8  10   3      366.97      351.94      9.49 o
  -7  10   3       42.79       40.39      3.70 o
  -6  10   3       77.42       68.66      4.20 o
  -5  10   3      133.02      138.59      4.45 o
  -4  10   3      112.25      104.09      2.44 o
  -3  10   3       89.20       92.08      2.59 o
  -2  10   3      138.71      138.63      3.11 o
  -1  10   3      141.12      135.72      2.84 o
   0  10   3       60.09       80.64      2.59 o
   1  10   3      262.81      274.02      4.08 o
   2  10   3      149.68      153.26      3.27 o
   3  10   3       25.51       26.41      1.84 o
   4  10   3       22.51       21.55      1.74 o
   5  10   3       12.45       12.75      1.66 o
   6  10   3      118.61      109.64      4.09 o
   7  10   3      404.65      362.13      7.95 o
   8  10   3       27.37       25.85      4.32 o
   9  10   3       82.60       86.17      6.30 o
  10  10   3        5.85       10.00      4.09 o
  11  10   3      201.19      210.48     10.44 o
  12  10   3       28.28       33.22      8.13 o
  13  10   3       10.57       18.55      8.88 o
  14  10   3       40.27       44.75      8.56 o
 -14  11   3       42.40       50.76     14.73 o
 -13  11   3        3.65       -4.94     10.32 o
 -12  11   3      180.29      178.54     14.76 o
 -11  11   3        0.44       -4.45      4.45 o
 -10  11   3       41.22       44.27      4.77 o
  -9  11   3       13.40        9.56      2.92 o
  -8  11   3       68.49       71.85      5.62 o
  -7  11   3      224.52      187.69      6.42 o
  -6  11   3      195.56      174.42      6.09 o
  -5  11   3      324.90      328.66      8.44 o
  -4  11   3      358.81      344.97      5.45 o
  -3  11   3       78.20       71.66      2.63 o
  -2  11   3      490.49      527.17      5.72 o
  -1  11   3       98.58       97.82      2.66 o
   0  11   3       16.84       14.71      1.51 o
   1  11   3       11.89       10.73      1.33 o
   2  11   3       25.23       25.29      1.82 o
   3  11   3       39.43       41.10      2.32 o
   4  11   3      188.12      176.94      3.81 o
   5  11   3        1.61        1.36      1.30 o
   6  11   3      102.03       96.36      4.21 o
   7  11   3      186.83      180.32      7.03 o
   8  11   3       16.29       12.96      3.90 o
   9  11   3      117.13      125.52      7.25 o
  10  11   3      131.78      144.86      7.50 o
  11  11   3      134.06      132.77     11.30 o
  12  11   3        2.20       10.05      7.03 o
  13  11   3        4.84        0.18      6.42 o
  14  11   3        0.22       -3.84      6.40 o
 -14  12   3       10.15        2.03     10.39 o
 -13  12   3       16.61        7.93     10.89 o
 -12  12   3       19.83       27.28      6.36 o
 -11  12   3       66.59       77.50      6.22 o
 -10  12   3       80.91       89.82      8.88 o
  -9  12   3      197.00      192.87      8.66 o
  -8  12   3      119.56      118.57      5.79 o
  -7  12   3      242.99      215.95      7.11 o
  -6  12   3      277.37      259.21      7.45 o
  -5  12   3      771.13      705.58     11.01 o
  -4  12   3      433.26      431.38      7.89 o
  -3  12   3      384.34      382.64      5.97 o
  -2  12   3       49.51       62.61      2.36 o
  -1  12   3      108.09      118.11      3.06 o
   0  12   3       58.31       67.79      2.72 o
   1  12   3       25.20       23.88      1.79 o
   2  12   3      392.62      381.60      5.30 o
   3  12   3       22.04       17.22      1.97 o
   4  12   3       52.62       50.10      2.79 o
   5  12   3      109.67       94.67      3.58 o
   6  12   3      314.40      277.40      6.23 o
   7  12   3      413.57      375.13      9.57 o
   8  12   3       38.00       29.10      4.58 o
   9  12   3       54.64       62.81      5.66 o
  10  12   3       38.83       52.31      6.66 o
  11  12   3       55.23       53.65      8.06 o
  12  12   3        6.19       14.22      7.47 o
  13  12   3       53.83       53.80      9.27 o
  14  12   3       61.96       66.29      9.59 o
 -13  13   3       21.56       31.93     13.57 o
 -12  13   3       61.15       69.15      8.29 o
 -11  13   3       20.59       14.59      6.31 o
 -10  13   3       69.90       80.32      9.22 o
  -9  13   3      275.38      277.63      8.56 o
  -8  13   3       88.37       84.94      5.43 o
  -7  13   3      348.36      338.76      8.97 o
  -6  13   3       74.13       85.01      4.94 o
  -5  13   3      469.29      461.91     10.84 o
  -4  13   3     1837.84     1769.62     19.90 o
  -3  13   3      525.21      515.71      7.68 o
  -2  13   3      614.07      597.94      7.52 o
  -1  13   3     1740.83     1660.64     14.46 o
   0  13   3      155.49      159.00      4.11 o
   1  13   3     1184.00     1114.57     11.53 o
   2  13   3     1245.05     1166.38     11.18 o
   3  13   3       90.08       87.22      3.38 o
   4  13   3      674.78      598.27      8.31 o
   5  13   3      139.00      142.30      4.81 o
   6  13   3      176.60      169.54      5.23 o
   7  13   3       63.38       56.57      5.43 o
   8  13   3        0.65        0.61      2.33 o
   9  13   3       75.63       80.31      6.35 o
  10  13   3       15.38       20.12      5.21 o
  11  13   3       60.92       60.71     16.35 o
  12  13   3       28.36       36.98      8.73 o
  13  13   3       33.51       38.65      9.24 o
  14  13   3       13.14       32.14     15.89 o
 -13  14   3        8.31        7.86      5.92 o
 -12  14   3       44.71       52.60      8.05 o
 -11  14   3       55.85       44.30     11.50 o
 -10  14   3      189.89      189.71     25.51 o
  -9  14   3      104.66      118.53      7.60 o
  -8  14   3      191.79      189.73      7.30 o
  -7  14   3      104.97       96.86      5.50 o
  -6  14   3       88.47       88.65      6.58 o
  -5  14   3      704.82      605.98     12.09 o
  -4  14   3       33.67       27.24      2.85 o
  -3  14   3      177.92      182.59      4.37 o
  -2  14   3      914.36      800.76      9.28 o
  -1  14   3     1120.17     1057.41     10.81 o
   0  14   3      263.80      234.83      5.29 o
   1  14   3      245.98      222.40      4.98 o
   2  14   3      647.72      611.87      8.00 o
   3  14   3      337.88      313.43      5.98 o
   4  14   3       23.96       17.35      2.28 o
   5  14   3      741.78      658.89      9.72 o
   6  14   3      131.42      125.95      5.72 o
   7  14   3      161.67      156.24      7.73 o
   8  14   3       31.41       34.34      4.66 o
   9  14   3        7.30       13.71      5.27 o
  10  14   3       57.07       59.31      6.97 o
  11  14   3       22.67       17.84      6.96 o
  12  14   3        7.31        7.94      6.52 o
  13  14   3       10.13       27.13      9.32 o
 -13  15   3       49.02       46.49      8.49 o
 -12  15   3       36.91       36.31      9.32 o
 -11  15   3       62.97       76.19      9.46 o
 -10  15   3       50.98       53.22      8.32 o
  -9  15   3       42.73       32.26      5.84 o
  -8  15   3       94.46       93.45      6.01 o
  -7  15   3      190.63      191.01      7.30 o
  -6  15   3       40.38       43.95      4.35 o
  -5  15   3      312.32      272.90      8.23 o
  -4  15   3      552.74      490.12      9.20 o
  -3  15   3      158.85      167.30      4.43 o
  -2  15   3      666.97      613.94      8.51 o
  -1  15   3       82.38       93.69      3.50 o
   0  15   3      520.95      463.19      7.17 o
   1  15   3      282.65      285.03      5.70 o
   2  15   3       16.51        9.51      2.01 o
   3  15   3       99.40       82.09      4.13 o
   4  15   3      106.03      104.32      4.35 o
   5  15   3      119.12      108.53      4.59 o
   6  15   3      140.11      132.94      6.67 o
   7  15   3       63.94       59.25      5.72 o
   8  15   3       39.61       32.41      4.57 o
   9  15   3       11.40        5.36      2.99 o
  10  15   3      160.87      169.06     11.75 o
  11  15   3        0.99       -2.14      5.94 o
  12  15   3       29.20       26.34      6.92 o
  13  15   3       30.31       30.76      8.33 o
 -13  16   3       44.88       53.94      9.16 o
 -12  16   3       44.32       53.34     12.91 o
 -11  16   3       36.06       38.93      9.85 o
 -10  16   3       18.03       19.36      6.80 o
  -9  16   3        3.44       -1.16      4.29 o
  -8  16   3       69.66       89.64     10.14 o
  -7  16   3       96.15      100.83      5.86 o
  -6  16   3      233.75      229.46      9.03 o
  -5  16   3      198.73      209.87      7.43 o
  -4  16   3       65.85       78.02      4.76 o
  -3  16   3      231.84      207.83      5.23 o
  -2  16   3       18.77       14.20      2.20 o
  -1  16   3      170.99      143.53      4.80 o
   0  16   3      100.15       89.52      3.78 o
   1  16   3      558.18      490.52      7.97 o
   2  16   3      317.03      300.96      6.33 o
   3  16   3       89.48       82.36      4.17 o
   4  16   3       30.14       25.80      3.24 o
   5  16   3      139.94      118.19      4.84 o
   6  16   3      206.76      199.41      8.19 o
   7  16   3       36.40       36.21      4.93 o
   8  16   3       45.31       46.47      6.69 o
   9  16   3       73.25       77.77      7.69 o
  10  16   3       13.92       19.61      9.59 o
  11  16   3       31.07       23.83      7.65 o
  12  16   3        6.17        5.29      6.53 o
  13  16   3        7.21       13.85      7.36 o
 -13  17   3       17.53       18.24     14.66 o
 -12  17   3        5.42        7.60      8.10 o
 -11  17   3      119.34      105.32     13.02 o
 -10  17   3        7.99       14.67      8.67 o
  -9  17   3       36.33       29.65      6.95 o
  -8  17   3      133.71      148.32      9.88 o
  -7  17   3      165.69      172.00      9.20 o
  -6  17   3        2.74        1.49      2.51 o
  -5  17   3       52.46       59.29      4.99 o
  -4  17   3       45.48       43.04      4.19 o
  -3  17   3      173.13      155.41      5.27 o
  -2  17   3      136.12      147.29      4.61 o
  -1  17   3      175.78      156.19      5.21 o
   0  17   3      180.24      164.99      5.16 o
   1  17   3      243.99      203.38      5.68 o
   2  17   3      444.40      400.96      7.48 o
   3  17   3      265.78      232.51      6.11 o
   4  17   3      222.24      192.20      6.31 o
   5  17   3       89.65       94.05      5.62 o
   6  17   3       24.21       30.45      4.60 o
   7  17   3        0.03        1.92      3.75 o
   8  17   3       30.40       43.70      8.21 o
   9  17   3       20.22       33.60     13.79 o
  10  17   3       42.75       72.96     28.43 o
  11  17   3       34.29       35.99      7.62 o
  12  17   3        6.51       27.45     14.07 o
 -12  18   3        9.14       11.37      8.14 o
 -11  18   3       73.63       95.39     21.81 o
 -10  18   3       38.77       37.27     10.63 o
  -9  18   3       22.79       36.12      9.59 o
  -8  18   3       17.42       22.94      6.20 o
  -7  18   3       25.03       46.26      9.59 o
  -6  18   3       16.61       16.69      6.19 o
  -5  18   3       51.03       53.89      5.41 o
  -4  18   3       11.64       17.60      3.62 o
  -3  18   3       81.09       82.56      4.16 o
  -2  18   3       16.57       16.81      2.55 o
  -1  18   3      103.64      105.27      4.84 o
   0  18   3       60.63       59.45      3.99 o
   1  18   3      196.53      177.75      5.86 o
   2  18   3      179.76      172.13      5.22 o
   3  18   3      115.10      101.63      4.70 o
   4  18   3      120.07      124.77      5.81 o
   5  18   3       74.61       74.22      5.97 o
   6  18   3        5.37        5.99      4.22 o
   7  18   3        0.29        2.94      5.13 o
   8  18   3       67.54       47.98      9.25 o
   9  18   3       51.65       57.54     13.51 o
  10  18   3       24.23       35.99     12.54 o
  11  18   3       22.41       19.21      8.78 o
  12  18   3       26.21       15.37      8.47 o
 -12  19   3        4.74       -0.19      8.24 o
 -11  19   3       23.37        7.88      7.79 o
 -10  19   3      153.38      149.21     16.66 o
  -9  19   3       44.73       73.29     14.80 o
  -8  19   3       82.33       91.62     16.42 o
  -7  19   3       97.27      115.70     13.96 o
  -6  19   3       12.05       12.13     11.41 o
  -5  19   3       21.33       16.17      5.51 o
  -4  19   3       55.65       53.46      6.39 o
  -3  19   3       56.09       50.79      5.16 o
  -2  19   3       14.35       16.44      2.81 o
  -1  19   3        3.98        4.46      2.76 o
   0  19   3       98.43      101.62      5.11 o
   1  19   3      161.02      156.52      5.84 o
   2  19   3      100.13       95.74      4.71 o
   3  19   3      176.81      166.32      6.70 o
   4  19   3       18.26       19.12      3.34 o
   5  19   3       73.54       64.04      8.94 o
   6  19   3        0.06       -2.32      5.98 o
   7  19   3       65.43       51.88      9.11 o
   8  19   3       17.70        6.26      7.25 o
   9  19   3      110.43      134.80     11.86 o
  10  19   3       61.84       80.98     14.74 o
  11  19   3        6.66       12.24      6.04 o
 -11  20   3       91.81      108.55     14.84 o
 -10  20   3       10.28       18.69      9.80 o
  -9  20   3       99.82      128.16     18.09 o
  -8  20   3       39.37       66.85     16.37 o
  -7  20   3       89.64      103.99     21.89 o
  -6  20   3       50.23       56.36     10.66 o
  -5  20   3        8.60       13.44      7.17 o
  -4  20   3       34.67       40.40      8.30 o
  -3  20   3        7.11       12.86      4.48 o
  -2  20   3       18.61       24.91      4.20 o
  -1  20   3       68.50       63.30      4.25 o
   0  20   3        3.08        6.00      2.77 o
   1  20   3       26.35       32.23      3.28 o
   2  20   3        6.76        7.54      2.52 o
   3  20   3       48.28       43.46      4.33 o
   4  20   3       28.96       31.31      8.18 o
   5  20   3       93.72       92.47     10.36 o
   6  20   3       26.46       18.02     11.87 o
   7  20   3       18.78       20.51      6.56 o
   8  20   3       94.02      106.05     16.37 o
   9  20   3      106.31      126.97     13.24 o
  10  20   3      120.39      167.34     20.02 o
  11  20   3       35.97       32.17     14.18 o
 -11  21   3        4.70        7.42      9.15 o
 -10  21   3       24.93       28.82     10.67 o
  -9  21   3      110.20      134.73     21.09 o
  -8  21   3       82.73       89.15     13.08 o
  -7  21   3      143.50      170.21     22.30 o
  -6  21   3      158.65      158.33     15.56 o
  -5  21   3      246.95      245.62     17.34 o
  -4  21   3      102.48      106.67     11.64 o
  -3  21   3       69.27       56.92      5.55 o
  -2  21   3      118.01      126.44      7.39 o
  -1  21   3       85.47       92.25      5.42 o
   0  21   3       90.69       89.21      4.85 o
   1  21   3       28.82       25.09      3.86 o
   2  21   3      256.88      269.08      8.17 o
   3  21   3       10.37        1.51      3.33 o
   4  21   3       22.44       32.48      7.58 o
   5  21   3       21.82       25.28     10.87 o
   6  21   3       26.09       15.17      7.65 o
   7  21   3        2.28        9.52      7.28 o
   8  21   3       72.19       71.13     10.72 o
   9  21   3       74.03       77.97     15.07 o
  10  21   3        6.84       26.04     14.82 o
 -10  22   3       60.18       64.69     13.72 o
  -9  22   3        0.18        9.88      8.63 o
  -8  22   3       26.83       54.36     26.09 o
  -7  22   3       76.89       85.23     13.21 o
  -6  22   3       31.18       97.65     24.48 o
  -5  22   3        4.87       12.38      8.26 o
  -4  22   3       80.15       85.04     11.23 o
  -3  22   3       95.54       90.52      7.72 o
  -2  22   3        8.06       14.34      5.24 o
  -1  22   3      153.48      179.35      9.23 o
   0  22   3       60.48       87.45      8.12 o
   1  22   3        6.15        5.94      3.18 o
   2  22   3       32.41       35.67      8.00 o
   3  22   3       76.96       83.33      7.58 o
   4  22   3       62.15       75.68      9.89 o
   5  22   3        7.66       -6.06     13.06 o
   6  22   3       30.37       41.21     12.34 o
   7  22   3       89.48       84.63     11.60 o
   8  22   3        9.44       10.57      8.92 o
   9  22   3       25.31       57.44     16.69 o
  10  22   3        4.40        7.12      8.72 o
  -9  23   3       78.72      130.25     26.52 o
  -8  23   3      312.95      412.44     79.24 o
  -7  23   3      184.99      193.45     17.39 o
  -6  23   3       61.51       53.41     11.43 o
  -5  23   3      135.56      168.42     17.79 o
  -4  23   3      187.42      218.71     17.71 o
  -3  23   3      183.75      203.70     10.10 o
  -2  23   3      184.03      205.38     15.79 o
  -1  23   3      591.94      632.28     15.70 o
   0  23   3      104.58      103.42      8.33 o
   1  23   3       43.09       56.20      6.95 o
   2  23   3       57.51       46.36      5.80 o
   3  23   3      111.86      111.67     11.62 o
   4  23   3       86.25      104.08     11.61 o
   5  23   3       39.96       24.56     16.94 o
   6  23   3       24.86       29.04     10.43 o
   7  23   3       43.62       39.56      9.64 o
   8  23   3       65.63       73.79     11.30 o
   9  23   3       47.83       74.79     16.42 o
  -9  24   3       33.24       16.03     13.93 o
  -8  24   3        7.80        9.83     14.62 o
  -7  24   3       39.86       18.88     15.55 o
  -6  24   3       35.71       45.13     12.43 o
  -5  24   3      167.15      208.74     17.51 o
  -4  24   3       26.01       41.17      9.57 o
  -3  24   3      129.47      129.60      8.79 o
  -2  24   3      102.21       96.83     12.07 o
  -1  24   3       67.13       84.82      7.90 o
   0  24   3      261.56      275.85     18.96 o
   1  24   3        9.69       19.07      6.01 o
   2  24   3       49.32       58.41      8.14 o
   3  24   3      203.35      209.44     13.92 o
   4  24   3       50.90       55.78      9.64 o
   5  24   3      164.54      177.64     14.79 o
   6  24   3       36.41       34.69      9.36 o
   7  24   3      106.63      105.19     12.51 o
   8  24   3      120.28      131.09     13.45 o
  -8  25   3      107.67      229.49     22.53 o
  -7  25   3       88.17      187.98     50.50 o
  -6  25   3       17.65       16.68     15.00 o
  -5  25   3      209.65      285.39     24.57 o
  -4  25   3       26.02       34.81     20.12 o
  -3  25   3      185.80      207.55     19.56 o
  -2  25   3       32.31       39.42     10.06 o
  -1  25   3       80.16       98.15     11.47 o
   0  25   3       39.91       40.80      6.25 o
   1  25   3        1.89       -0.60      6.39 o
   2  25   3       14.36       11.79      7.84 o
   3  25   3       16.60       22.42      8.33 o
   4  25   3      252.48      268.50     15.69 o
   5  25   3       36.40       51.14      9.62 o
   6  25   3       89.69       88.96     11.81 o
   7  25   3        0.90       16.57     11.46 o
  -7  26   3        8.64       35.57     34.89 o
  -6  26   3        1.26       23.60     24.65 o
  -5  26   3        6.87       -3.99     27.76 o
  -4  26   3        7.04        1.45     22.69 o
  -3  26   3       76.27      108.06     12.67 o
  -2  26   3       47.59       64.39      7.91 o
  -1  26   3       78.32       86.68     12.79 o
   0  26   3       51.41       70.90     13.67 o
   1  26   3      284.47      250.74     23.78 o
   2  26   3       78.58       88.64     11.04 o
   3  26   3       40.61       38.36      9.52 o
   4  26   3       75.39       76.11     21.67 o
   5  26   3       35.42       29.48      9.11 o
   6  26   3       71.08       72.18     16.52 o
  -5  27   3       40.57       17.88     17.59 o
  -4  27   3       46.33       71.37     13.73 o
  -3  27   3       50.31       84.00     11.32 o
  -2  27   3       10.97        5.73      5.91 o
  -1  27   3       13.39       21.10      7.62 o
   0  27   3      154.52      187.40     12.13 o
   1  27   3       82.05       57.92     11.06 o
   2  27   3        9.00       15.70      8.05 o
   3  27   3       37.38       36.32      9.12 o
   4  27   3        7.60        8.32     14.78 o
   5  27   3       70.76       78.50     10.84 o
  -4  28   3       17.35       22.80     24.83 o
  -3  28   3        0.27       27.43     19.26 o
  -2  28   3        1.64      -11.50     11.50 o
  -1  28   3       30.05       39.14     15.46 o
   0  28   3       48.51       58.58     19.23 o
   1  28   3        0.24        2.14      8.85 o
   2  28   3       20.22        2.34     22.00 o
   3  28   3       57.00       60.64     10.23 o
 -15   0   4       22.10       27.77     11.85 o
 -14   0   4       22.33        5.87      9.51 o
 -13   0   4      174.21      182.84     17.72 o
 -12   0   4       95.39       85.08     13.10 o
 -11   0   4      360.55      334.87     14.27 o
 -10   0   4      228.75      219.02     15.27 o
  -9   0   4       68.22       65.61      9.68 o
  -8   0   4        2.43        2.98      2.28 o
  -7   0   4       61.14       82.14      3.04 o
  -6   0   4      255.23      218.98      8.91 o
  -5   0   4     1162.46     1156.98     17.88 o
  -4   0   4       13.25       12.92      1.74 o
  -3   0   4     1228.58     1263.88     20.51 o
  -2   0   4     3283.22     3662.29     44.31 o
  -1   0   4      590.29      594.85      6.67 o
   0   0   4      388.72      429.09      5.76 o
   1   0   4      638.74      629.01      7.36 o
   2   0   4      161.84      191.11      3.76 o
   3   0   4        0.05       -1.12      1.18 o
   4   0   4     1490.36     1569.84     16.27 o
   5   0   4      339.93      353.99      6.48 o
   6   0   4       34.63       45.13      3.23 o
   7   0   4       54.82       68.65      4.05 o
   8   0   4        3.10       -2.42      2.42 o
   9   0   4       22.92       19.96      4.21 o
  10   0   4        0.70        2.63      4.02 o
  11   0   4        0.21       -5.75      5.80 o
  12   0   4       45.32       66.23     15.94 o
  13   0   4        0.13       -6.77     11.03 o
  14   0   4       34.57       34.71     10.48 o
  15   0   4       15.43       22.44     15.15 o
 -15   1   4        8.78       12.15      7.25 o
 -14   1   4       56.51       43.27      9.81 o
 -13   1   4        4.38        1.29      5.85 o
 -12   1   4       15.75       11.82     13.19 o
 -11   1   4       70.74       68.11      8.71 o
 -10   1   4      257.03      239.83     10.00 o
  -9   1   4      142.87      137.87      6.93 o
  -8   1   4      444.83      478.66      8.01 o
  -7   1   4      131.29      141.19      2.83 o
  -6   1   4      596.60      664.85      9.37 o
  -5   1   4      264.20      260.88      4.22 o
  -4   1   4      206.94      230.13      3.82 o
  -3   1   4        5.83        7.69      1.02 o
  -2   1   4      479.25      500.68      5.65 o
  -1   1   4       36.24       36.92      1.61 o
   0   1   4      239.18      241.68      2.68 o
   1   1   4      443.35      446.19      4.13 o
   2   1   4     3009.62     3064.92     19.87 o
   3   1   4     1770.86     2058.16     14.92 o
   4   1   4     2039.30     2174.52     14.91 o
   5   1   4      145.60      158.31      3.20 o
   6   1   4      229.20      261.27      4.25 o
   7   1   4       36.45       34.69      2.29 o
   8   1   4      547.50      523.29      7.55 o
   9   1   4       16.03       21.78      3.11 o
  10   1   4      101.12       99.13      5.94 o
  11   1   4      153.64      171.86      9.91 o
  12   1   4       12.73        6.29      8.38 o
  13   1   4       28.97       12.20      7.64 o
  14   1   4       25.17       24.69     12.07 o
  15   1   4        2.00       18.33      8.04 o
 -15   2   4       85.86       61.17     10.21 o
 -14   2   4       36.75       45.40      8.79 o
 -13   2   4      192.76      188.38     12.54 o
 -12   2   4        6.80        7.45      6.95 o
 -11   2   4       97.27       88.49      8.74 o
 -10   2   4      404.63      349.66     13.23 o
  -9   2   4      133.63      143.79      5.65 o
  -8   2   4      238.30      252.24      5.60 o
  -7   2   4      524.25      482.68      9.21 o
  -6   2   4      117.19      122.08      2.73 o
  -5   2   4      282.52      294.97      4.47 o
  -4   2   4      719.33      777.98      7.74 o
  -3   2   4      568.23      632.22      7.20 o
  -2   2   4      954.47     1026.06     10.32 o
  -1   2   4      300.87      298.14      4.37 o
   0   2   4      194.10      212.83      2.79 o
   1   2   4     1936.10     2124.85     13.66 o
   2   2   4        5.38        7.99      0.84 o
   3   2   4      765.07      769.26      6.91 o
   4   2   4      688.70      774.77      7.26 o
   5   2   4      117.24      123.49      2.89 o
   6   2   4      613.07      708.72      7.24 o
   7   2   4      477.31      437.65      5.83 o
   8   2   4      566.79      554.58      7.79 o
   9   2   4      227.16      212.51      5.99 o
  10   2   4       12.78        8.01      3.64 o
  11   2   4       37.77       30.69      6.71 o
  12   2   4      164.57      162.05     10.87 o
  13   2   4      188.29      224.66     20.33 o
  14   2   4       32.91       31.88     11.01 o
  15   2   4        2.52       -5.81      6.79 o
 -15   3   4       58.54       61.02     10.38 o
 -14   3   4        9.80        8.54      6.86 o
 -13   3   4       45.39       40.89      8.14 o
 -12   3   4       12.63       14.82      6.38 o
 -11   3   4      265.91      253.01      8.88 o
 -10   3   4      247.74      253.39     10.62 o
  -9   3   4      217.08      215.66      6.40 o
  -8   3   4      195.95      204.57      5.81 o
  -7   3   4      210.51      222.16      5.17 o
  -6   3   4      265.48      275.67      3.48 o
  -5   3   4     1040.63     1136.57      8.93 o
  -4   3   4      141.13      153.46      2.91 o
  -3   3   4     2891.22     3142.45     25.97 o
  -2   3   4     3817.83     4288.03     37.55 o
  -1   3   4      683.01      745.39      7.34 o
   0   3   4      336.07      327.68      5.50 o
   1   3   4     2351.67     2441.51     16.24 o
   2   3   4      553.25      588.10      5.31 o
   3   3   4      803.00      836.62      7.59 o
   4   3   4      168.77      193.28      3.34 o
   5   3   4      565.39      560.43      6.26 o
   6   3   4      360.43      405.43      5.54 o
   7   3   4      664.39      680.84      7.43 o
   8   3   4      783.65      768.41      9.95 o
   9   3   4      213.02      190.58      5.82 o
  10   3   4        3.55        7.62      3.50 o
  11   3   4      118.59      121.01      8.76 o
  12   3   4       19.75       23.43      6.40 o
  13   3   4       70.91       69.96     15.58 o
  14   3   4      106.96      137.49     15.35 o
  15   3   4       16.42       10.77      9.77 o
 -15   4   4        8.21        3.56      7.05 o
 -14   4   4        5.25       -5.42      6.12 o
 -13   4   4       10.27        8.08      6.40 o
 -12   4   4       57.22       41.50      7.95 o
 -11   4   4       55.35       59.95      9.33 o
 -10   4   4       39.45       33.70      7.16 o
  -9   4   4      111.42       97.36      8.35 o
  -8   4   4      273.23      254.36      6.66 o
  -7   4   4      294.26      283.80      8.23 o
  -6   4   4      205.31      210.97      3.72 o
  -5   4   4     1068.62     1193.59     10.95 o
  -4   4   4      599.63      657.04      7.56 o
  -3   4   4     1315.79     1532.45     13.67 o
  -2   4   4     3338.12     3678.88     29.46 o
  -1   4   4     2065.99     2263.48     17.42 o
   0   4   4     1056.83     1157.92     10.23 o
   1   4   4      256.14      277.71      3.52 o
   2   4   4     1128.00     1120.27      8.56 o
   3   4   4     2472.79     2671.46     17.79 o
   4   4   4      266.65      288.78      3.96 o
   5   4   4      140.69      133.31      3.16 o
   6   4   4      251.96      245.50      4.35 o
   7   4   4       79.59       84.67      3.36 o
   8   4   4      192.95      176.81      5.57 o
   9   4   4       43.37       47.78      3.77 o
  10   4   4      110.94      108.06      7.11 o
  11   4   4       35.15       41.82      6.13 o
  12   4   4       22.47       10.45      6.91 o
  13   4   4        1.52       23.04      9.73 o
  14   4   4       18.22       22.97     13.27 o
  15   4   4       54.01       56.45     11.93 o
 -15   5   4       44.57       41.21     10.27 o
 -14   5   4      157.39      152.45     13.80 o
 -13   5   4       35.93       28.22      9.75 o
 -12   5   4       35.27       41.22      8.15 o
 -11   5   4      210.78      205.79      9.39 o
 -10   5   4       18.38       22.84      5.62 o
  -9   5   4      183.99      185.45     13.68 o
  -8   5   4      194.14      178.42      5.72 o
  -7   5   4      167.56      157.50      4.39 o
  -6   5   4        0.52        0.53      0.97 o
  -5   5   4      120.66      129.47      3.11 o
  -4   5   4      199.35      213.86      3.07 o
  -3   5   4      123.89      137.84      2.53 o
  -2   5   4     1260.86     1492.42     11.62 o
  -1   5   4     1390.35     1521.38     13.83 o
   0   5   4      289.92      323.43      3.80 o
   1   5   4     1720.47     1857.57     14.50 o
   2   5   4     1178.96     1171.98      9.31 o
   3   5   4      508.46      516.81      5.33 o
   4   5   4      389.89      383.48      4.54 o
   5   5   4      842.53      895.61      8.36 o
   6   5   4        3.54        2.45      1.49 o
   7   5   4      368.89      372.46      5.72 o
   8   5   4      382.74      333.44      7.01 o
   9   5   4      378.27      355.37      8.23 o
  10   5   4       68.72       68.50      6.00 o
  11   5   4       45.93       53.10      7.63 o
  12   5   4      112.48      111.98     12.13 o
  13   5   4       29.77       34.46     11.31 o
  14   5   4       36.81       36.48     11.22 o
  15   5   4       34.95       61.15     11.86 o
 -15   6   4       51.36       47.01      9.68 o
 -14   6   4       87.14       69.29     17.53 o
 -13   6   4      150.73      139.63     12.48 o
 -12   6   4      154.17      146.30     17.75 o
 -11   6   4       11.71       16.84      6.81 o
 -10   6   4       35.48       36.30      3.58 o
  -9   6   4       18.11       23.26      5.20 o
  -8   6   4      336.51      320.07      7.91 o
  -7   6   4      150.08      131.86      3.74 o
  -6   6   4       46.82       50.65      3.04 o
  -5   6   4      146.13      136.06      2.66 o
  -4   6   4       45.32       51.08      1.82 o
  -3   6   4     1410.56     1549.51     12.28 o
  -2   6   4       84.50       99.00      2.40 o
  -1   6   4      776.39      825.31      7.64 o
   0   6   4     1576.85     1755.03     13.28 o
   1   6   4      553.36      601.08      6.12 o
   2   6   4      287.17      319.00      3.90 o
   3   6   4       50.26       50.70      1.99 o
   4   6   4      337.54      317.59      4.09 o
   5   6   4      155.19      168.78      3.29 o
   6   6   4      297.68      332.22      5.01 o
   7   6   4      488.54      461.52      7.19 o
   8   6   4      264.67      262.80      6.36 o
   9   6   4       88.79       86.28      5.10 o
  10   6   4      530.74      520.89     12.71 o
  11   6   4        6.23        8.97      5.59 o
  12   6   4       10.01        8.67      7.12 o
  13   6   4      301.24      352.61     17.18 o
  14   6   4        3.99       -3.40      8.15 o
  15   6   4       74.75      100.09     16.05 o
 -15   7   4        5.09       15.38      7.11 o
 -14   7   4        6.54        9.59      6.82 o
 -13   7   4      148.94      144.95     19.24 o
 -12   7   4      157.42      163.39     18.85 o
 -11   7   4      153.34      149.66      8.72 o
 -10   7   4       28.08       43.01      5.90 o
  -9   7   4      723.13      657.40     12.94 o
  -8   7   4       47.30       67.41      6.82 o
  -7   7   4      410.28      408.30      6.74 o
  -6   7   4      706.39      663.51      8.35 o
  -5   7   4        9.26       11.15      1.37 o
  -4   7   4      196.62      213.35      3.21 o
  -3   7   4      112.65      102.37      2.62 o
  -2   7   4      513.30      530.59      6.31 o
  -1   7   4      292.94      327.33      4.42 o
   0   7   4     2266.97     2450.30     18.67 o
   1   7   4       13.33       12.37      1.28 o
   2   7   4        6.18        7.67      1.08 o
   3   7   4      352.45      375.54      4.97 o
   4   7   4     1172.19     1135.30      9.23 o
   5   7   4      436.31      454.90      5.57 o
   6   7   4       52.09       52.83      2.75 o
   7   7   4       31.30       32.14      3.01 o
   8   7   4      527.13      516.97      9.83 o
   9   7   4       79.11       83.26      5.89 o
  10   7   4       20.32       18.49      4.22 o
  11   7   4        1.81        3.06      6.68 o
  12   7   4       52.85       51.63      7.80 o
  13   7   4       31.29       38.76      9.00 o
  14   7   4       55.65       59.41     12.04 o
 -15   8   4       10.23       17.43      7.23 o
 -14   8   4       36.62       39.29     12.52 o
 -13   8   4       66.94       56.29     13.83 o
 -12   8   4       16.39       10.95      9.89 o
 -11   8   4       97.26      120.00      8.28 o
 -10   8   4       43.60       54.54      4.45 o
  -9   8   4       95.58       81.84      6.30 o
  -8   8   4       95.23       85.85      4.12 o
  -7   8   4      123.51      116.11      4.34 o
  -6   8   4      588.91      535.45      7.23 o
  -5   8   4      147.83      154.76      3.69 o
  -4   8   4      300.95      310.10      4.78 o
  -3   8   4      107.37      112.03      2.91 o
  -2   8   4     1002.99     1086.36      9.92 o
  -1   8   4     1272.76     1375.21     11.36 o
   0   8   4       13.37       13.82      1.17 o
   1   8   4      505.92      545.75      6.12 o
   2   8   4      143.66      144.73      2.84 o
   3   8   4      275.82      271.53      4.30 o
   4   8   4      495.21      477.36      5.46 o
   5   8   4      205.38      197.99      3.82 o
   6   8   4      266.27      262.02      4.87 o
   7   8   4      161.92      157.83      5.27 o
   8   8   4       37.23       40.92      4.15 o
   9   8   4       49.96       46.17      5.17 o
  10   8   4        5.93        0.39      4.53 o
  11   8   4       83.36       96.66     11.37 o
  12   8   4       63.97       81.02      9.26 o
  13   8   4       59.97       68.89     10.61 o
  14   8   4        6.14        8.30     17.24 o
 -15   9   4       32.92       31.59      8.19 o
 -14   9   4       80.52       71.67     15.85 o
 -13   9   4       34.09       24.93     11.85 o
 -12   9   4        5.05        7.28      9.14 o
 -11   9   4       52.64       38.92      8.46 o
 -10   9   4      133.79      132.37      9.90 o
  -9   9   4       80.86       83.39      6.49 o
  -8   9   4      257.01      262.30      6.86 o
  -7   9   4       49.11       49.62      3.41 o
  -6   9   4       71.94       75.38      3.35 o
  -5   9   4      272.43      280.05      5.39 o
  -4   9   4      637.36      624.86      7.04 o
  -3   9   4       81.28       83.00      2.21 o
  -2   9   4      267.87      257.33      3.76 o
  -1   9   4      425.42      452.68      6.24 o
   0   9   4      137.00      123.74      2.67 o
   1   9   4      751.83      785.02      7.97 o
   2   9   4      103.30       87.96      2.40 o
   3   9   4      338.58      329.64      4.92 o
   4   9   4      241.70      241.70      4.28 o
   5   9   4      465.64      449.23      5.76 o
   6   9   4       45.71       48.83      2.94 o
   7   9   4       74.67       70.70      4.16 o
   8   9   4       11.61       14.83      3.30 o
   9   9   4      115.21      131.51      7.68 o
  10   9   4       40.27       48.31      5.12 o
  11   9   4       60.56       57.94      8.11 o
  12   9   4       34.06       36.56      7.58 o
  13   9   4       36.28       56.75     10.11 o
  14   9   4       59.37       64.00     10.29 o
 -14  10   4       28.93       26.20     12.51 o
 -13  10   4       68.17       75.71     15.92 o
 -12  10   4        6.07        4.46      9.39 o
 -11  10   4       37.24       44.61      8.77 o
 -10  10   4        6.31       10.24      2.36 o
  -9  10   4       46.22       59.82      5.01 o
  -8  10   4      282.65      262.96      7.24 o
  -7  10   4      313.29      284.52      7.26 o
  -6  10   4      108.64      107.92      5.99 o
  -5  10   4      129.66      121.99      6.28 o
  -4  10   4        7.59        6.11      1.76 o
  -3  10   4       37.52       45.18      2.09 o
  -2  10   4      130.93      125.31      2.89 o
  -1  10   4       72.37       72.24      2.48 o
   0  10   4        0.61        0.29      0.93 o
   1  10   4      221.87      244.76      4.43 o
   2  10   4      136.02      139.22      3.30 o
   3  10   4      159.36      151.11      3.45 o
   4  10   4      750.75      700.80      8.04 o
   5  10   4      692.09      657.32      7.52 o
   6  10   4      391.38      380.96      7.32 o
   7  10   4       61.41       60.52      4.21 o
   8  10   4       56.35       54.80      5.00 o
   9  10   4       28.49       27.08      4.57 o
  10  10   4       36.97       39.74      6.90 o
  11  10   4       75.89       73.68      8.96 o
  12  10   4        0.82       -5.83      5.83 o
  13  10   4      100.01      122.06     21.22 o
  14  10   4       80.09       81.86     10.86 o
 -14  11   4        1.03       12.17     11.31 o
 -13  11   4       29.65       32.90     12.21 o
 -12  11   4        0.24       -8.02      8.61 o
 -11  11   4       26.09       42.91      6.03 o
 -10  11   4       16.78       21.24      4.01 o
  -9  11   4       93.30       82.19      6.67 o
  -8  11   4      177.08      154.99      5.97 o
  -7  11   4        0.42        2.42      2.01 o
  -6  11   4       89.07       79.51      5.52 o
  -5  11   4      461.25      454.65      8.24 o
  -4  11   4       25.26       29.08      2.41 o
  -3  11   4      421.16      385.81      5.65 o
  -2  11   4      517.80      505.88      6.39 o
  -1  11   4      399.72      393.58      5.67 o
   0  11   4        1.87        0.35      0.99 o
   1  11   4      120.18      112.92      3.40 o
   2  11   4       12.69        8.71      1.37 o
   3  11   4      113.38      126.05      3.57 o
   4  11   4        1.56       -0.19      1.54 o
   5  11   4       68.86       58.22      3.08 o
   6  11   4      264.05      240.56      6.02 o
   7  11   4        8.29       10.85      2.78 o
   8  11   4      452.59      436.49     10.99 o
   9  11   4       79.87       85.70      6.60 o
  10  11   4        9.72        9.36      5.65 o
  11  11   4       45.07       44.20      8.71 o
  12  11   4        0.39        1.13      6.33 o
  13  11   4       57.70       61.26     10.32 o
  14  11   4        4.99        7.57      7.07 o
 -14  12   4       20.65       11.36     11.00 o
 -13  12   4       22.86       26.87     13.06 o
 -12  12   4       18.30       21.13      8.54 o
 -11  12   4       10.23        7.66      4.39 o
 -10  12   4       97.23       96.39      6.90 o
  -9  12   4       11.47       12.91      2.78 o
  -8  12   4       64.52       68.10      4.57 o
  -7  12   4       48.02       54.04      5.83 o
  -6  12   4      480.49      424.88      9.38 o
  -5  12   4      685.83      647.06     10.53 o
  -4  12   4      317.33      289.21      6.21 o
  -3  12   4      722.16      726.73      9.17 o
  -2  12   4     1848.89     1835.19     17.42 o
  -1  12   4      160.76      177.90      3.90 o
   0  12   4     1678.05     1643.00     14.21 o
   1  12   4       48.00       51.24      2.74 o
   2  12   4       83.80       85.18      3.15 o
   3  12   4      963.26      909.21     10.33 o
   4  12   4      444.72      418.61      6.34 o
   5  12   4      110.94      108.67      3.98 o
   6  12   4      192.26      174.39      5.35 o
   7  12   4       58.29       58.62      4.37 o
   8  12   4      132.55      131.04      7.86 o
   9  12   4      121.20      111.89      7.30 o
  10  12   4       37.60       48.70      9.09 o
  11  12   4        1.88       -1.25     10.35 o
  12  12   4       86.83      104.03     10.58 o
  13  12   4       66.80       63.54      9.22 o
 -14  13   4       22.21        4.29     10.16 o
 -13  13   4       50.50       43.09     13.99 o
 -12  13   4       38.59       30.92      9.52 o
 -11  13   4       23.38       29.95      6.30 o
 -10  13   4       50.64       58.20      7.40 o
  -9  13   4       91.47       91.97      5.70 o
  -8  13   4       30.02       22.51      3.27 o
  -7  13   4       65.61       76.47      4.78 o
  -6  13   4       91.58       86.39      4.95 o
  -5  13   4      570.35      522.33     17.08 o
  -4  13   4      289.88      278.80      6.31 o
  -3  13   4      287.56      264.61      5.60 o
  -2  13   4     1798.13     1742.69     17.16 o
  -1  13   4      303.96      299.82      5.05 o
   0  13   4      218.42      208.94      4.62 o
   1  13   4     2052.55     1888.77     22.34 o
   2  13   4      618.37      541.08      7.41 o
   3  13   4      457.91      447.89      7.11 o
   4  13   4      193.92      181.87      4.75 o
   5  13   4      861.35      802.48     10.95 o
   6  13   4       93.22       82.50      4.31 o
   7  13   4      323.35      303.26      8.62 o
   8  13   4       32.54       39.77      5.07 o
   9  13   4       66.64       82.00      7.86 o
  10  13   4       32.66       39.61      7.50 o
  11  13   4       11.67       15.64      6.62 o
  12  13   4       16.01       17.93      7.81 o
  13  13   4        5.07       -6.48      6.48 o
 -13  14   4       35.65       24.97     12.87 o
 -12  14   4        4.94        1.36      7.42 o
 -11  14   4        1.84        4.56      5.01 o
 -10  14   4        0.88       -3.25      5.05 o
  -9  14   4      122.33      135.90      7.26 o
  -8  14   4       77.98       83.42      7.60 o
  -7  14   4      165.66      164.24      6.73 o
  -6  14   4        1.29        3.10      2.78 o
  -5  14   4      271.84      256.83     10.41 o
  -4  14   4       86.02       84.90      4.67 o
  -3  14   4     1202.85     1122.60     14.38 o
  -2  14   4      892.21      834.52     10.71 o
  -1  14   4       47.47       52.26      2.93 o
   0  14   4     2035.79     1832.86     16.68 o
   1  14   4      190.36      184.56      4.91 o
   2  14   4      513.87      450.73      6.88 o
   3  14   4     1269.37     1157.13     13.20 o
   4  14   4       52.74       53.17      3.37 o
   5  14   4      124.30      107.34      4.94 o
   6  14   4      194.22      186.40      5.65 o
   7  14   4      200.32      178.51      7.81 o
   8  14   4       18.79       23.68      4.35 o
   9  14   4       42.04       45.45      8.27 o
  10  14   4       11.82       12.43      6.52 o
  11  14   4       34.43       50.05     12.21 o
  12  14   4        2.71        8.89      6.64 o
  13  14   4       47.88       71.61     14.73 o
 -13  15   4       47.97       38.50     14.91 o
 -12  15   4       29.35       38.88     16.10 o
 -11  15   4       47.09       47.07      7.56 o
 -10  15   4      208.97      201.32     12.01 o
  -9  15   4        9.62        6.57      4.30 o
  -8  15   4      161.60      167.93      7.09 o
  -7  15   4       97.14       96.92      8.18 o
  -6  15   4      172.28      162.17      6.54 o
  -5  15   4      264.62      231.98      7.54 o
  -4  15   4      111.91      103.87      4.63 o
  -3  15   4      982.41      907.12     12.81 o
  -2  15   4     2131.10     1909.99     19.11 o
  -1  15   4      191.78      157.30      4.56 o
   0  15   4      154.50      136.43      4.47 o
   1  15   4      274.39      250.13      5.69 o
   2  15   4       36.07       33.15      2.71 o
   3  15   4       77.09       77.95      4.15 o
   4  15   4       73.12       67.34      3.75 o
   5  15   4      199.22      176.53      5.81 o
   6  15   4       11.45        9.80      2.51 o
   7  15   4        4.47        9.44      4.26 o
   8  15   4      136.12      148.92     10.84 o
   9  15   4        2.52       12.15      5.94 o
  10  15   4       35.88       29.17      7.42 o
  11  15   4       83.01       95.02     17.03 o
  12  15   4        2.91        6.87     10.49 o
  13  15   4        9.57        6.91      6.90 o
 -13  16   4       11.34        9.88     12.10 o
 -12  16   4       28.89       33.93      7.20 o
 -11  16   4       11.34        2.62      5.97 o
 -10  16   4       73.13       69.40      8.96 o
  -9  16   4       99.15      119.80     13.73 o
  -8  16   4        8.68        8.53      4.75 o
  -7  16   4      115.83      123.31      6.15 o
  -6  16   4      109.67      119.46      9.14 o
  -5  16   4       65.83       51.17      5.33 o
  -4  16   4       47.61       56.46      4.02 o
  -3  16   4       24.00       29.10      5.40 o
  -2  16   4       85.36       93.31      4.11 o
  -1  16   4      236.11      212.78      5.21 o
   0  16   4      238.60      236.14      5.55 o
   1  16   4       99.09       88.86      4.32 o
   2  16   4       64.53       64.94      3.93 o
   3  16   4      327.45      295.16      7.18 o
   4  16   4      104.62      110.47      5.48 o
   5  16   4      106.63       94.56      5.20 o
   6  16   4       34.56       35.23      4.68 o
   7  16   4       63.04       64.12      7.98 o
   8  16   4      103.17      121.98      9.99 o
   9  16   4       18.25       17.95      6.64 o
  10  16   4        4.50        5.61      7.16 o
  11  16   4       64.25       78.79     16.51 o
  12  16   4        6.58       19.53     20.92 o
 -12  17   4        0.82        5.32      9.28 o
 -11  17   4       63.10       66.60     10.91 o
 -10  17   4        1.38        4.27      6.24 o
  -9  17   4        5.51        2.85      5.88 o
  -8  17   4       22.39       27.60      5.68 o
  -7  17   4       43.80       53.79     10.26 o
  -6  17   4       22.24       29.20      3.78 o
  -5  17   4       63.95       67.98      5.85 o
  -4  17   4        0.11        1.62      2.43 o
  -3  17   4       36.82       39.63      3.48 o
  -2  17   4       85.47       82.08      4.23 o
  -1  17   4       10.55        5.57      2.02 o
   0  17   4      264.91      243.36      6.35 o
   1  17   4       91.51       85.25      4.60 o
   2  17   4       76.06       73.22      4.19 o
   3  17   4      322.35      270.55      7.01 o
   4  17   4       34.74       50.64      4.09 o
   5  17   4       71.26       78.21      4.91 o
   6  17   4      173.60      219.67     11.59 o
   7  17   4        4.88        7.18      6.25 o
   8  17   4        6.16        6.13      8.94 o
   9  17   4       21.06       28.52      6.84 o
  10  17   4       10.51        4.14      7.88 o
  11  17   4        4.53        9.27     11.76 o
  12  17   4        0.77        4.01     14.11 o
 -12  18   4       12.75       20.33      7.65 o
 -11  18   4       71.35       85.55     12.10 o
 -10  18   4       15.54       13.91      8.47 o
  -9  18   4       66.16       60.80     17.30 o
  -8  18   4       41.56       56.83      8.68 o
  -7  18   4       28.74       36.27      9.98 o
  -6  18   4       96.37      112.39     10.03 o
  -5  18   4       94.77      102.69      6.21 o
  -4  18   4       53.78       50.35      4.62 o
  -3  18   4       45.80       51.36      3.96 o
  -2  18   4       75.87       77.16      4.69 o
  -1  18   4       18.66       18.38      2.51 o
   0  18   4        6.35        5.64      2.36 o
   1  18   4       74.09       67.37      4.36 o
   2  18   4       72.69       66.17      4.13 o
   3  18   4      217.32      205.04      7.08 o
   4  18   4      227.29      205.23      6.71 o
   5  18   4       89.09       91.66      6.26 o
   6  18   4        1.36       -4.19      5.63 o
   7  18   4        7.79       12.39      7.00 o
   8  18   4      102.75      107.53      9.75 o
   9  18   4       24.14       39.33     16.07 o
  10  18   4       44.51       36.21      9.57 o
  11  18   4       28.18       41.81     11.29 o
 -11  19   4       64.12       66.48     12.51 o
 -10  19   4       41.40       43.71     10.54 o
  -9  19   4        5.76        2.93      8.37 o
  -8  19   4      172.97      185.63     15.72 o
  -7  19   4       86.18      118.89     20.83 o
  -6  19   4       28.04       38.57     10.92 o
  -5  19   4       56.96       87.03     10.40 o
  -4  19   4       60.61       63.90      5.84 o
  -3  19   4        0.25        4.12      3.71 o
  -2  19   4       45.75       39.68      3.31 o
  -1  19   4       10.08       15.06      2.69 o
   0  19   4       46.14       47.72      3.76 o
   1  19   4       39.97       38.46      3.58 o
   2  19   4      103.59      106.34      5.00 o
   3  19   4       33.15       36.27      5.87 o
   4  19   4      176.78      173.29      8.78 o
   5  19   4      288.79      287.06     11.33 o
   6  19   4       33.83       32.53      7.90 o
   7  19   4       39.28       34.32      8.36 o
   8  19   4        4.64        6.81      7.21 o
   9  19   4       36.69       53.80     17.46 o
  10  19   4       51.47       56.89      9.95 o
  11  19   4      141.59      131.88     15.26 o
 -11  20   4       16.11       16.50      9.05 o
 -10  20   4       47.10       43.92      9.98 o
  -9  20   4      347.13      379.99     21.38 o
  -8  20   4       19.44       18.80     11.91 o
  -7  20   4       86.20       72.76     16.97 o
  -6  20   4      212.43      252.74     17.07 o
  -5  20   4       64.39       70.97     16.21 o
  -4  20   4       39.20       66.09     11.03 o
  -3  20   4       67.13       74.42      5.91 o
  -2  20   4       68.70       82.83      5.82 o
  -1  20   4        0.14        0.88      2.18 o
   0  20   4      218.17      230.27      6.71 o
   1  20   4       34.17       33.55      3.47 o
   2  20   4        3.87        2.92      2.82 o
   3  20   4       80.62       85.32      6.11 o
   4  20   4       77.34       75.55      5.88 o
   5  20   4       30.69       41.75     12.76 o
   6  20   4       39.46       36.82      8.46 o
   7  20   4       63.10       79.99     10.89 o
   8  20   4       95.46       94.40     11.84 o
   9  20   4       34.74       56.01      8.31 o
  10  20   4       17.61       33.42     11.51 o
 -10  21   4        7.23        7.28      7.37 o
  -9  21   4       12.31       13.49      9.57 o
  -8  21   4       45.91       60.81     11.80 o
  -7  21   4       18.19        7.54      8.11 o
  -6  21   4        2.03       28.87     20.75 o
  -5  21   4      148.94      170.44     15.59 o
  -4  21   4       76.81       98.58     13.05 o
  -3  21   4        7.56       -2.93      4.47 o
  -2  21   4       87.12      109.61      9.20 o
  -1  21   4       79.06       79.86      4.78 o
   0  21   4       17.79       19.95      2.94 o
   1  21   4       27.63       34.34      3.83 o
   2  21   4       44.08       39.04      5.11 o
   3  21   4        3.85       10.74      3.62 o
   4  21   4       47.40       57.16      7.83 o
   5  21   4       64.07       67.43      9.97 o
   6  21   4       13.97       25.83      8.00 o
   7  21   4       53.60       46.24      9.59 o
   8  21   4       33.76       29.73      9.05 o
   9  21   4       23.14       36.01     11.08 o
  10  21   4       42.76       63.87     20.28 o
 -10  22   4       21.84        8.57      8.71 o
  -9  22   4       33.61        6.96     10.89 o
  -8  22   4      127.72      160.35     23.22 o
  -7  22   4       92.44      125.35     23.14 o
  -6  22   4       34.40       40.27     27.03 o
  -5  22   4       70.45       80.83     52.38 o
  -4  22   4        6.85       29.64      9.44 o
  -3  22   4       20.88       15.27      7.57 o
  -2  22   4       65.92       72.87      9.26 o
  -1  22   4       70.93       87.63      6.88 o
   0  22   4      285.88      310.65      8.29 o
   1  22   4      145.94      166.18      7.31 o
   2  22   4      113.54      106.24      6.82 o
   3  22   4       89.49       99.92      6.88 o
   4  22   4       26.95       20.67      6.72 o
   5  22   4      108.20      116.29     12.15 o
   6  22   4       77.29       90.07     15.59 o
   7  22   4       23.59       15.95      8.40 o
   8  22   4        1.85       11.83      8.24 o
   9  22   4        3.36        6.22      7.66 o
  -9  23   4       54.57       49.04     12.73 o
  -8  23   4        1.69       25.31     17.52 o
  -7  23   4      138.79      205.18     53.31 o
  -6  23   4      302.36      415.48     22.70 o
  -5  23   4      205.52      238.35     23.09 o
  -4  23   4      171.03      198.70     19.80 o
  -3  23   4      655.14      716.81     26.93 o
  -2  23   4       58.63       61.63      8.01 o
  -1  23   4       35.93       35.73      5.58 o
   0  23   4      220.89      248.01     10.32 o
   1  23   4      312.54      346.61     11.06 o
   2  23   4      288.11      306.41     10.73 o
   3  23   4       21.42       23.94      7.43 o
   4  23   4      112.83      127.43     12.69 o
   5  23   4       12.32        9.65     12.15 o
   6  23   4      189.28      193.77     15.44 o
   7  23   4       32.45       45.85     10.24 o
   8  23   4       14.20        1.79      7.93 o
   9  23   4       82.77       72.65     14.59 o
  -8  24   4       39.22       74.28     22.16 o
  -7  24   4       50.19       14.83     14.20 o
  -6  24   4       89.18      140.03     24.18 o
  -5  24   4       23.07       41.10     18.81 o
  -4  24   4       84.72      119.48     15.74 o
  -3  24   4      175.82      193.89     18.16 o
  -2  24   4      118.48      122.23     13.38 o
  -1  24   4      267.81      258.29     10.13 o
   0  24   4       20.67       38.75     10.05 o
   1  24   4       70.02       68.57      6.55 o
   2  24   4       58.44       60.38      8.20 o
   3  24   4       16.64       22.00      7.78 o
   4  24   4       40.63       40.15      9.36 o
   5  24   4      117.16      134.15     13.28 o
   6  24   4       17.45       32.39      9.14 o
   7  24   4      122.43      121.03     13.48 o
   8  24   4        2.38       -2.44      8.83 o
  -7  25   4       27.63       13.05     11.03 o
  -6  25   4       31.21       44.90     17.93 o
  -5  25   4       23.85       11.52     15.67 o
  -4  25   4        7.28       37.28     11.25 o
  -3  25   4       97.18       94.83     12.70 o
  -2  25   4       40.82       57.14     10.71 o
  -1  25   4        7.25       10.51      4.59 o
   0  25   4        4.85       12.19      5.49 o
   1  25   4      149.64      159.33      9.64 o
   2  25   4       43.65       48.81      8.07 o
   3  25   4       66.75       77.42      9.19 o
   4  25   4      198.72      207.19     14.79 o
   5  25   4        1.20        6.98      9.50 o
   6  25   4      120.35      123.41     13.37 o
   7  25   4       68.08       80.72     11.59 o
  -6  26   4       37.75       60.44     17.49 o
  -5  26   4       15.99       33.73     10.65 o
  -4  26   4       29.48       27.91     10.65 o
  -3  26   4       28.53       39.60      9.58 o
  -2  26   4       19.68       44.73     17.41 o
  -1  26   4       36.53       59.05     10.50 o
   0  26   4       17.60       14.25      5.34 o
   1  26   4      129.32      146.18     13.35 o
   2  26   4       10.17        8.83      7.51 o
   3  26   4       48.28       66.83     10.22 o
   4  26   4       30.06       45.38      9.70 o
   5  26   4        8.88        2.69      7.95 o
   6  26   4       66.08       73.57     11.30 o
  -5  27   4       17.71       57.56     18.30 o
  -4  27   4       14.69       11.39      8.54 o
  -3  27   4       31.02       33.33     15.07 o
  -2  27   4        9.29       31.11     11.66 o
  -1  27   4       22.38       22.41     22.29 o
   0  27   4       11.03       17.78      5.98 o
   1  27   4      155.61      196.61     27.94 o
   2  27   4        3.40       14.00      9.27 o
   3  27   4       38.33       25.61     12.18 o
   4  27   4       40.49       33.22      9.53 o
  -3  28   4       14.12        9.71      8.06 o
  -2  28   4       13.00       28.34     10.12 o
  -1  28   4        3.54       34.62      8.78 o
   0  28   4       25.39       18.29      6.85 o
   1  28   4       14.80        2.08     16.70 o
   2  28   4       45.08       35.65     10.71 o
 -15   0   5       40.46       38.30     12.18 o
 -14   0   5       73.82       60.87     13.32 o
 -13   0   5       56.86       32.78     11.43 o
 -12   0   5        7.56       17.96      8.85 o
 -11   0   5       83.72       77.11      7.35 o
 -10   0   5        0.39        3.06      6.10 o
  -9   0   5      379.41      334.51     11.65 o
  -8   0   5      629.38      577.68     12.23 o
  -7   0   5        2.06        5.78      2.51 o
  -6   0   5       39.55       41.36      2.96 o
  -5   0   5       53.70       44.79      3.25 o
  -4   0   5      464.86      586.12     15.53 o
  -3   0   5      209.96      234.95      7.37 o
  -2   0   5        0.20       -0.83      1.35 o
  -1   0   5     1188.15     1370.16     14.67 o
   0   0   5      283.64      246.51      5.65 o
   1   0   5     2620.84     2597.84     30.36 o
   2   0   5      307.90      321.12      5.11 o
   3   0   5       96.80      114.57      3.98 o
   4   0   5      257.78      275.96      5.64 o
   5   0   5      678.03      670.43      9.79 o
   6   0   5       64.33       84.08      4.18 o
   7   0   5        3.65        3.85      2.63 o
   8   0   5       10.13       14.40      3.31 o
   9   0   5       38.45       45.04      7.81 o
  10   0   5      216.82      201.69     12.94 o
  11   0   5       10.61       17.40      6.90 o
  12   0   5       69.94       73.62     18.60 o
  13   0   5       26.03       87.41     20.18 o
  14   0   5       17.32       24.42     10.17 o
  15   0   5        8.24       13.65      9.34 o
 -15   1   5       55.10       57.38      9.81 o
 -14   1   5       13.62        4.73      6.63 o
 -13   1   5       36.08       40.02      8.23 o
 -12   1   5        2.52        8.75      5.55 o
 -11   1   5       56.34       67.46      8.03 o
 -10   1   5       21.71       14.27      2.83 o
  -9   1   5        7.94        6.20      3.19 o
  -8   1   5      537.98      523.31      8.07 o
  -7   1   5      829.85      770.79     11.34 o
  -6   1   5      358.96      364.79      6.59 o
  -5   1   5      105.18      123.83      2.71 o
  -4   1   5      183.12      201.21      4.30 o
  -3   1   5     1292.46     1317.61     13.82 o
  -2   1   5      636.42      678.82      8.05 o
  -1   1   5      442.87      481.11      5.06 o
   0   1   5      484.92      527.01      5.44 o
   1   1   5     1068.51     1091.40      8.43 o
   2   1   5     1448.46     1588.98     12.10 o
   3   1   5      172.92      171.49      3.25 o
   4   1   5      785.28      863.01      7.71 o
   5   1   5      281.62      270.60      4.28 o
   6   1   5       72.95       88.70      3.10 o
   7   1   5       57.22       64.92      3.08 o
   8   1   5       94.14       92.47      4.30 o
   9   1   5       43.86       37.94      5.32 o
  10   1   5       24.32       25.79      5.27 o
  11   1   5       52.57       60.02      6.40 o
  12   1   5       17.00       20.36      6.44 o
  13   1   5      211.17      241.58     15.51 o
  14   1   5       16.32       16.55      7.86 o
  15   1   5      100.33      128.24     12.95 o
 -15   2   5       11.17       10.21      8.73 o
 -14   2   5        8.43        2.12      6.01 o
 -13   2   5      312.73      287.27     14.72 o
 -12   2   5       13.68       20.34      6.25 o
 -11   2   5       52.88       46.32      4.70 o
 -10   2   5       31.68       29.62      3.62 o
  -9   2   5      246.09      228.57      6.14 o
  -8   2   5      607.09      592.43     10.61 o
  -7   2   5     1097.19     1113.17     11.75 o
  -6   2   5      343.47      380.34      5.17 o
  -5   2   5     1573.00     1536.22     14.58 o
  -4   2   5     1027.89     1002.76     10.29 o
  -3   2   5      336.37      329.67      5.40 o
  -2   2   5      294.15      306.76      5.04 o
  -1   2   5      960.90     1017.01      9.44 o
   0   2   5      214.58      198.58      2.79 o
   1   2   5        1.93        4.65      0.88 o
   2   2   5      132.67      162.17      2.91 o
   3   2   5      513.98      536.45      5.83 o
   4   2   5      106.03      116.96      2.96 o
   5   2   5      388.86      428.67      5.39 o
   6   2   5      902.84      959.68      9.06 o
   7   2   5      259.04      239.83      4.79 o
   8   2   5       37.56       40.74      3.78 o
   9   2   5      524.11      474.45     11.03 o
  10   2   5      449.98      445.02     12.37 o
  11   2   5        2.61        7.84      4.31 o
  12   2   5       17.39       30.35      7.07 o
  13   2   5       58.06       65.06     10.52 o
  14   2   5       35.68       30.82     13.15 o
  15   2   5        7.56       25.71     10.02 o
 -15   3   5       33.99       31.54      8.11 o
 -14   3   5       60.61       50.75     14.86 o
 -13   3   5        8.63        4.07      5.99 o
 -12   3   5       62.50       37.65      7.11 o
 -11   3   5       82.79       86.04      7.70 o
 -10   3   5       33.31       37.39      4.37 o
  -9   3   5      389.81      386.93     13.70 o
  -8   3   5      599.87      581.13     14.67 o
  -7   3   5       30.71       33.99      2.42 o
  -6   3   5      494.55      495.44      5.96 o
  -5   3   5      256.98      278.93      4.66 o
  -4   3   5      233.46      269.11      4.48 o
  -3   3   5     2827.55     3177.84     31.64 o
  -2   3   5       35.24       36.58      2.45 o
  -1   3   5     1474.80     1662.67     12.42 o
   0   3   5     2356.29     2577.50     24.54 o
   1   3   5       26.05       31.62      1.38 o
   2   3   5      836.64      885.93      8.51 o
   3   3   5     2036.56     2108.71     16.23 o
   4   3   5       15.41       18.39      1.57 o
   5   3   5      316.31      337.23      4.80 o
   6   3   5     1237.35     1225.63     11.14 o
   7   3   5      225.30      200.19      4.44 o
   8   3   5      180.94      206.01      6.45 o
   9   3   5       60.01       57.28      5.24 o
  10   3   5      100.83      102.46      7.51 o
  11   3   5      262.99      236.41     10.95 o
  12   3   5       79.04      105.56      9.23 o
  13   3   5       44.14       65.20     14.69 o
  14   3   5        9.05       23.74     10.25 o
  15   3   5       48.25       57.85     18.18 o
 -15   4   5       15.36       13.60      8.10 o
 -14   4   5        4.20       -1.93      6.85 o
 -13   4   5       73.33       76.69      9.79 o
 -12   4   5       29.97       25.03      6.59 o
 -11   4   5       22.65       21.09      3.64 o
 -10   4   5       80.26       75.75      5.78 o
  -9   4   5      165.97      153.30      6.04 o
  -8   4   5      142.80      139.99      8.34 o
  -7   4   5      297.38      294.15      6.30 o
  -6   4   5      292.87      295.11      4.88 o
  -5   4   5       51.01       52.27      1.95 o
  -4   4   5      160.51      187.96      3.33 o
  -3   4   5     1332.04     1506.42     14.66 o
  -2   4   5      586.34      631.14      7.65 o
  -1   4   5      520.84      602.33      5.72 o
   0   4   5     1136.17     1357.20     11.49 o
   1   4   5      857.97      991.87      7.91 o
   2   4   5      722.45      794.78      7.69 o
   3   4   5     1248.36     1236.92     10.42 o
   4   4   5      111.75      109.08      2.83 o
   5   4   5      265.88      275.02      4.89 o
   6   4   5      331.45      304.38      5.29 o
   7   4   5      223.34      229.78      4.90 o
   8   4   5       10.32       14.73      3.06 o
   9   4   5      143.06      139.48      6.96 o
  10   4   5        8.28        6.35      3.96 o
  11   4   5        4.88        0.28      4.82 o
  12   4   5       74.18       68.86      7.83 o
  13   4   5        3.23        7.43      7.21 o
  14   4   5       28.62       44.17     12.03 o
 -15   5   5        1.42        9.56      7.38 o
 -14   5   5       19.85       18.60      7.32 o
 -13   5   5       37.46       42.02      8.40 o
 -12   5   5      163.82      143.65     11.16 o
 -11   5   5       27.32       26.14      6.48 o
 -10   5   5       75.50       68.94      7.73 o
  -9   5   5      205.95      190.93      6.16 o
  -8   5   5      100.38       97.28      6.87 o
  -7   5   5       53.09       50.85      3.27 o
  -6   5   5      212.23      203.61      4.50 o
  -5   5   5      178.25      175.87      2.93 o
  -4   5   5      276.04      286.25      4.46 o
  -3   5   5      124.89      160.33      3.77 o
  -2   5   5      117.40      127.19      2.62 o
  -1   5   5      573.45      651.50      6.95 o
   0   5   5      181.37      203.75      3.66 o
   1   5   5      695.43      770.54      6.62 o
   2   5   5      662.70      775.86      7.50 o
   3   5   5      196.21      189.80      3.22 o
   4   5   5       54.55       59.69      2.42 o
   5   5   5        4.92        5.77      1.49 o
   6   5   5      300.87      253.53      5.18 o
   7   5   5      458.49      470.91      7.51 o
   8   5   5      144.95      152.33      5.84 o
   9   5   5       54.00       61.45      5.02 o
  10   5   5      146.81      135.10      7.71 o
  11   5   5      127.23      138.01      9.40 o
  12   5   5      218.54      239.00     18.23 o
  13   5   5        9.90        9.10      7.53 o
  14   5   5       23.81       17.34     10.54 o
 -15   6   5       69.95       64.89      9.93 o
 -14   6   5       23.54       22.81      7.87 o
 -13   6   5        9.53        9.00      6.30 o
 -12   6   5        9.90       -1.78      8.41 o
 -11   6   5       45.25       46.23      6.33 o
 -10   6   5      309.65      297.34     11.76 o
  -9   6   5       12.71       11.15      2.93 o
  -8   6   5      191.36      174.24      7.24 o
  -7   6   5      206.73      187.79      7.00 o
  -6   6   5      443.38      433.39      7.51 o
  -5   6   5      130.15      122.86      3.13 o
  -4   6   5        3.94        5.86      1.07 o
  -3   6   5      608.88      634.00      6.76 o
  -2   6   5      429.68      435.85      5.15 o
  -1   6   5      101.98      100.83      2.65 o
   0   6   5      199.19      248.59      3.29 o
   1   6   5      656.43      707.54      6.79 o
   2   6   5       13.96       12.57      1.36 o
   3   6   5      453.88      469.01      5.31 o
   4   6   5      197.21      192.48      3.54 o
   5   6   5      440.57      428.13      5.62 o
   6   6   5     1258.22     1191.92     12.05 o
   7   6   5      559.13      523.31      8.25 o
   8   6   5       18.38       19.98      3.03 o
   9   6   5       71.41       69.54      5.28 o
  10   6   5      151.33      155.59      8.99 o
  11   6   5       25.95       22.74      6.52 o
  12   6   5      167.57      181.57     12.80 o
  13   6   5       63.45       72.27      9.48 o
  14   6   5       13.09       33.11     14.53 o
 -15   7   5      172.72      152.45     13.77 o
 -14   7   5      168.42      144.43     13.13 o
 -13   7   5        2.94        5.75      9.82 o
 -12   7   5       53.04       46.36     12.38 o
 -11   7   5      304.97      271.58     12.96 o
 -10   7   5       70.86       71.63      4.77 o
  -9   7   5      158.34      152.84      5.84 o
  -8   7   5      119.04      109.76      6.24 o
  -7   7   5      145.00      111.35      5.84 o
  -6   7   5        8.43        5.87      1.91 o
  -5   7   5      173.32      155.88      4.19 o
  -4   7   5      623.83      635.07      6.75 o
  -3   7   5       76.46       63.45      2.02 o
  -2   7   5     1136.13     1159.55     10.75 o
  -1   7   5      297.85      304.41      4.66 o
   0   7   5       64.53       72.46      2.01 o
   1   7   5      189.04      208.22      3.38 o
   2   7   5      501.50      525.35      6.33 o
   3   7   5      180.64      175.81      3.38 o
   4   7   5      324.88      325.08      4.58 o
   5   7   5      504.02      499.17      6.40 o
   6   7   5      290.05      253.95      5.12 o
   7   7   5      109.20      115.32      4.72 o
   8   7   5      115.81      111.57      5.14 o
   9   7   5       34.03       38.60      4.78 o
  10   7   5       99.62       99.42      7.26 o
  11   7   5      139.60      152.36     11.28 o
  12   7   5       48.72       58.93      8.67 o
  13   7   5        1.54       -3.07      7.13 o
  14   7   5       19.88       35.42     11.59 o
 -15   8   5       17.84       33.12     13.45 o
 -14   8   5       59.79       61.69     10.05 o
 -13   8   5       11.19       13.08     10.63 o
 -12   8   5       17.45       12.88      9.88 o
 -11   8   5      126.61      113.85     15.33 o
 -10   8   5       30.12       22.27      4.65 o
  -9   8   5      226.02      202.22      7.61 o
  -8   8   5      250.95      222.06      6.59 o
  -7   8   5      507.18      486.08     12.10 o
  -6   8   5        6.81        5.39      2.27 o
  -5   8   5      404.33      391.75      5.56 o
  -4   8   5       37.15       44.19      2.07 o
  -3   8   5      755.18      748.44      8.06 o
  -2   8   5      255.11      241.02      4.56 o
  -1   8   5      136.56      127.91      2.37 o
   0   8   5       60.03       54.76      2.31 o
   1   8   5        1.35        1.00      1.08 o
   2   8   5       24.36       27.00      1.88 o
   3   8   5      350.57      361.11      6.02 o
   4   8   5      301.37      305.74      4.89 o
   5   8   5      519.79      516.28      6.63 o
   6   8   5      478.30      446.54      6.50 o
   7   8   5       26.33       29.07      3.23 o
   8   8   5       48.14       43.24      4.07 o
   9   8   5        2.91        3.16      3.53 o
  10   8   5       66.24       78.18      6.59 o
  11   8   5       17.06       16.63      6.45 o
  12   8   5       10.24       22.66      7.03 o
  13   8   5       16.55       24.20     10.11 o
  14   8   5       36.82       55.15     10.21 o
 -14   9   5        2.27        2.37      9.99 o
 -13   9   5        5.75        0.85      9.63 o
 -12   9   5       14.84       16.23      9.80 o
 -11   9   5      101.32       79.72     13.88 o
 -10   9   5        8.37        9.89      5.07 o
  -9   9   5       44.88       45.51      4.09 o
  -8   9   5        9.29       14.39      2.43 o
  -7   9   5       89.23       74.45      3.75 o
  -6   9   5      251.68      232.56      6.19 o
  -5   9   5       53.45       61.07      3.35 o
  -4   9   5      156.54      158.00      4.20 o
  -3   9   5       95.81      100.30      3.28 o
  -2   9   5      154.79      139.98      3.57 o
  -1   9   5      756.01      783.22      8.07 o
   0   9   5      290.69      293.53      4.49 o
   1   9   5      290.98      277.32      4.21 o
   2   9   5      187.55      189.89      3.99 o
   3   9   5      355.60      334.30      5.70 o
   4   9   5      423.64      404.26      5.91 o
   5   9   5      171.26      172.44      4.06 o
   6   9   5      111.72      108.57      4.43 o
   7   9   5        7.41        7.10      2.43 o
   8   9   5       94.19      104.65      6.56 o
   9   9   5      110.26      104.51      7.41 o
  10   9   5        4.00       18.02      4.19 o
  11   9   5       83.42       91.60      9.84 o
  12   9   5       21.57       20.59      7.35 o
  13   9   5       30.95       41.81      8.58 o
  14   9   5       32.62       34.65      9.27 o
 -14  10   5       94.06       71.41     15.16 o
 -13  10   5       42.22       37.54     12.60 o
 -12  10   5       13.86       15.40     10.91 o
 -11  10   5       60.60       51.35      9.39 o
 -10  10   5       15.29       12.63      3.50 o
  -9  10   5      136.72      128.20     11.17 o
  -8  10   5       23.97       40.69      4.32 o
  -7  10   5      163.18      158.03      6.59 o
  -6  10   5       92.23       99.59      5.58 o
  -5  10   5      852.87      807.31     11.19 o
  -4  10   5       75.62       72.01      3.64 o
  -3  10   5       85.79       84.03      3.01 o
  -2  10   5      220.40      231.70      4.21 o
  -1  10   5      220.48      200.51      3.94 o
   0  10   5       42.26       46.73      2.16 o
   1  10   5      439.69      442.87      5.60 o
   2  10   5      134.04      124.91      3.35 o
   3  10   5      510.23      506.49      6.96 o
   4  10   5      234.13      218.07      4.77 o
   5  10   5      165.17      150.62      4.01 o
   6  10   5       69.63       62.45      4.04 o
   7  10   5      293.40      277.20      7.00 o
   8  10   5       17.62       17.01      3.87 o
   9  10   5       66.33       74.49      6.73 o
  10  10   5       48.05       59.64      6.40 o
  11  10   5      194.04      231.41     12.91 o
  12  10   5        1.84       -1.72      7.57 o
  13  10   5       22.97       36.29     15.00 o
  14  10   5        2.39        3.73      7.60 o
 -14  11   5        0.94        7.45     11.28 o
 -13  11   5       84.72       91.04     16.54 o
 -12  11   5       25.24       18.22     11.58 o
 -11  11   5       30.02       26.14     24.06 o
 -10  11   5       18.39       22.82      5.42 o
  -9  11   5       19.61       27.13      3.98 o
  -8  11   5      157.68      151.38      5.96 o
  -7  11   5      185.22      186.19      5.88 o
  -6  11   5      453.44      398.04      8.47 o
  -5  11   5      207.68      193.94      5.22 o
  -4  11   5      371.59      356.38      6.83 o
  -3  11   5     1108.20     1041.65     13.14 o
  -2  11   5        3.16        2.57      1.65 o
  -1  11   5       60.82       64.13      2.76 o
   0  11   5      242.91      219.47      4.42 o
   1  11   5       60.17       57.82      2.74 o
   2  11   5       35.97       40.13      2.57 o
   3  11   5      197.28      178.53      4.40 o
   4  11   5      127.75      121.44      3.88 o
   5  11   5       24.70       23.71      2.32 o
   6  11   5      106.81       99.09      4.57 o
   7  11   5      151.06      151.67      6.18 o
   8  11   5       76.28       79.37      7.43 o
   9  11   5       16.11       20.33      4.70 o
  10  11   5        8.94       11.64      6.07 o
  11  11   5       33.75       41.67      7.96 o
  12  11   5       13.47        6.73      7.26 o
  13  11   5        5.91        8.54     10.26 o
 -14  12   5       15.14       26.82     12.83 o
 -13  12   5       13.98       21.34     12.21 o
 -12  12   5       14.10        4.70     10.65 o
 -11  12   5        2.86        3.63      6.71 o
 -10  12   5       37.44       45.64     10.97 o
  -9  12   5        9.29        8.26      2.28 o
  -8  12   5       87.33       92.49      5.26 o
  -7  12   5       40.21       37.69      4.62 o
  -6  12   5      467.35      444.11     10.22 o
  -5  12   5       10.10       10.74      1.99 o
  -4  12   5      720.24      697.10     13.40 o
  -3  12   5     1016.32     1009.68     11.90 o
  -2  12   5      475.72      431.83      7.27 o
  -1  12   5      284.58      278.68      5.69 o
   0  12   5     1252.79     1185.26     13.15 o
   1  12   5      203.43      208.02      4.87 o
   2  12   5       39.71       37.17      2.67 o
   3  12   5      141.76      138.37      4.10 o
   4  12   5       18.82       16.56      2.06 o
   5  12   5      365.49      334.26      6.77 o
   6  12   5      134.41      124.41      5.51 o
   7  12   5       72.23       61.64      4.62 o
   8  12   5       96.79       96.22      7.24 o
   9  12   5       13.03       16.53      6.31 o
  10  12   5       33.52       51.60      7.97 o
  11  12   5       10.39       30.14     11.52 o
  12  12   5       29.10       36.41      8.22 o
  13  12   5       73.88       99.25     11.86 o
 -13  13   5        8.64        2.00      9.72 o
 -12  13   5       79.83       95.01     13.21 o
 -11  13   5       71.80       81.17     11.95 o
 -10  13   5       32.82       23.21      8.30 o
  -9  13   5       53.31       55.73      5.02 o
  -8  13   5       26.24       28.52      3.43 o
  -7  13   5      320.32      300.37      8.15 o
  -6  13   5      106.42      115.09      5.86 o
  -5  13   5      135.57      128.13      4.87 o
  -4  13   5      249.33      222.17      6.73 o
  -3  13   5      621.88      582.46      9.33 o
  -2  13   5      203.87      174.41      5.01 o
  -1  13   5     1629.66     1531.43     15.91 o
   0  13   5      344.83      339.49      5.95 o
   1  13   5      230.21      210.40      5.13 o
   2  13   5     1479.45     1411.34     16.31 o
   3  13   5      434.68      385.75      6.71 o
   4  13   5      168.85      151.17      5.34 o
   5  13   5      555.30      501.57      9.57 o
   6  13   5        7.75        9.27      2.75 o
   7  13   5       70.11       83.60      5.90 o
   8  13   5       82.18       94.12      7.43 o
   9  13   5       36.16       37.75      8.43 o
  10  13   5       72.05       83.75     11.07 o
  11  13   5       83.91       90.01     10.86 o
  12  13   5       16.48       24.78      7.46 o
  13  13   5        8.68       18.59     11.47 o
 -13  14   5        6.19        5.36     10.36 o
 -12  14   5       33.43       35.12     12.61 o
 -11  14   5       38.22       45.43     10.45 o
 -10  14   5        1.55        9.88      7.22 o
  -9  14   5        0.57        4.37      4.79 o
  -8  14   5       27.59       31.89      3.77 o
  -7  14   5        0.03        4.87      2.58 o
  -6  14   5      112.09      115.07      5.69 o
  -5  14   5       26.71       20.58      2.75 o
  -4  14   5       21.73       30.76      3.40 o
  -3  14   5      295.65      275.52      6.56 o
  -2  14   5      409.38      377.08      7.26 o
  -1  14   5      997.52      933.18     11.67 o
   0  14   5     2960.91     2712.60     23.47 o
   1  14   5      276.14      281.95      5.94 o
   2  14   5      456.55      441.35      8.41 o
   3  14   5      193.28      167.07      4.70 o
   4  14   5      399.46      360.75      7.36 o
   5  14   5      621.27      551.35     10.21 o
   6  14   5      120.49      129.42      5.79 o
   7  14   5      136.26      131.83      8.03 o
   8  14   5       74.43       70.09      7.67 o
   9  14   5       13.52       25.67      6.45 o
  10  14   5        6.91        9.72      8.07 o
  11  14   5        6.30        9.01      7.05 o
  12  14   5       16.69       24.11     10.75 o
  13  14   5       38.19       42.74      8.71 o
 -13  15   5        8.15        3.82     10.69 o
 -12  15   5       25.48       20.18     19.23 o
 -11  15   5       45.61       44.61     10.59 o
 -10  15   5      122.90      114.21      8.80 o
  -9  15   5        6.46       -0.09      5.04 o
  -8  15   5       14.66       24.50      5.94 o
  -7  15   5      124.09      123.39      7.81 o
  -6  15   5      109.49       96.78      7.34 o
  -5  15   5      413.29      376.02      9.56 o
  -4  15   5      170.16      179.13      5.55 o
  -3  15   5      201.97      157.03      5.25 o
  -2  15   5       27.54       18.93      2.82 o
  -1  15   5      143.19      153.00      4.90 o
   0  15   5      517.44      440.23      7.18 o
   1  15   5       67.57       60.99      3.50 o
   2  15   5      107.47      104.86      4.24 o
   3  15   5      242.90      225.64      5.64 o
   4  15   5       58.71       59.47      4.33 o
   5  15   5      157.73      152.00      6.03 o
   6  15   5       99.15      103.35      5.60 o
   7  15   5       16.33       23.36      6.34 o
   8  15   5       99.37       95.06     11.03 o
   9  15   5        2.87       14.55      7.01 o
  10  15   5       34.92       36.38     11.51 o
  11  15   5        6.49       15.14      6.80 o
  12  15   5        1.12       -5.31     10.51 o
 -12  16   5       31.11       28.77      9.81 o
 -11  16   5       73.14       75.42     12.43 o
 -10  16   5        5.60        3.18      5.19 o
  -9  16   5       46.31       33.48      7.02 o
  -8  16   5      104.05      112.93     10.98 o
  -7  16   5       11.34       14.58      3.53 o
  -6  16   5       25.43       24.53      3.50 o
  -5  16   5       55.91       57.80      4.67 o
  -4  16   5       50.01       55.33      4.75 o
  -3  16   5      132.64      132.67      5.14 o
  -2  16   5       55.99       60.81      3.61 o
  -1  16   5       61.00       82.78      4.47 o
   0  16   5      382.49      351.21      6.60 o
   1  16   5       46.73       36.80      3.20 o
   2  16   5      146.54      139.43      5.01 o
   3  16   5       74.14       61.00      4.20 o
   4  16   5       43.11       39.37      3.73 o
   5  16   5       34.19       29.85      3.62 o
   6  16   5      111.85      107.61      5.81 o
   7  16   5       60.22       71.57      8.64 o
   8  16   5       59.72       65.05      9.97 o
   9  16   5        9.88       12.23      7.10 o
  10  16   5       85.91       92.22     10.25 o
  11  16   5        0.93        4.81      8.11 o
  12  16   5        7.40       28.14     22.04 o
 -12  17   5       19.89       37.18     10.85 o
 -11  17   5       35.30       34.25      9.90 o
 -10  17   5       16.59       17.97      6.41 o
  -9  17   5       31.98       22.82      9.78 o
  -8  17   5       39.18       43.48      7.82 o
  -7  17   5       62.16       58.33      9.26 o
  -6  17   5       28.09       36.73      5.00 o
  -5  17   5       41.46       39.98      5.82 o
  -4  17   5       21.67       21.74      3.61 o
  -3  17   5       39.53       45.62      3.48 o
  -2  17   5        7.57        8.21      2.70 o
  -1  17   5      150.86      137.57      4.97 o
   0  17   5       28.17       27.79      2.69 o
   1  17   5       46.27       35.76      3.10 o
   2  17   5       13.31       14.38      2.44 o
   3  17   5      104.24      102.38      5.30 o
   4  17   5      228.28      228.32      7.02 o
   5  17   5      155.60      147.16      6.33 o
   6  17   5        2.21        2.86      4.03 o
   7  17   5      127.50      137.04     10.83 o
   8  17   5       82.31       91.71     11.14 o
   9  17   5       15.70        7.11      7.78 o
  10  17   5       54.29       61.52      8.96 o
  11  17   5       22.07       11.31      7.49 o
 -12  18   5       24.30       39.19     16.77 o
 -11  18   5        0.99        4.07      6.11 o
 -10  18   5       20.17       21.42      6.84 o
  -9  18   5       67.90       82.03     10.04 o
  -8  18   5       42.33       36.64      9.81 o
  -7  18   5        7.06        7.63      4.45 o
  -6  18   5       42.45       42.61      6.26 o
  -5  18   5       76.51       98.28      8.40 o
  -4  18   5        7.67       12.62      7.05 o
  -3  18   5       80.13       93.07      5.19 o
  -2  18   5       44.35       39.56      3.41 o
  -1  18   5       18.76       22.84      3.11 o
   0  18   5      138.51      126.63      5.39 o
   1  18   5       26.72       20.97      2.96 o
   2  18   5      181.07      171.94      6.46 o
   3  18   5      243.38      226.38      7.41 o
   4  18   5       61.22       59.45      4.61 o
   5  18   5      165.40      153.91      6.76 o
   6  18   5        4.75        7.98      5.72 o
   7  18   5       45.47       32.65     10.24 o
   8  18   5       41.55       37.57      8.87 o
   9  18   5       20.66       13.45      8.44 o
  10  18   5       13.28       16.70      7.16 o
  11  18   5        7.25       -2.34      7.67 o
 -11  19   5       21.21       25.28      7.39 o
 -10  19   5       33.00       34.84      9.40 o
  -9  19   5       95.52       98.16     16.28 o
  -8  19   5       18.63       17.53      6.76 o
  -7  19   5      119.30       98.83     15.79 o
  -6  19   5       23.05       22.78      7.46 o
  -5  19   5       16.84       17.13      4.92 o
  -4  19   5        6.94       11.79      4.44 o
  -3  19   5       19.13       16.23      3.73 o
  -2  19   5        6.49        6.92      2.73 o
  -1  19   5        9.87       11.47      2.75 o
   0  19   5       36.51       41.11      3.45 o
   1  19   5      121.64      117.99      5.21 o
   2  19   5      111.12       99.14      5.27 o
   3  19   5       64.70       74.34      5.25 o
   4  19   5      142.05      147.89      6.97 o
   5  19   5      132.58      134.46      6.95 o
   6  19   5       40.13       43.94      7.83 o
   7  19   5      146.35      132.34     13.01 o
   8  19   5      175.85      183.75     15.34 o
   9  19   5       32.43       23.60      8.87 o
  10  19   5       40.78       54.85     11.14 o
  11  19   5       23.08       23.95     10.88 o
 -11  20   5       21.46       17.46      7.41 o
 -10  20   5       11.51        7.43      8.04 o
  -9  20   5       33.56       33.25     10.34 o
  -8  20   5       20.85       27.31     10.48 o
  -7  20   5       88.30      120.15     14.82 o
  -6  20   5       20.76       15.63     18.01 o
  -5  20   5       10.39        2.79     17.77 o
  -4  20   5        6.21        5.49     12.64 o
  -3  20   5       93.71       98.57      9.36 o
  -2  20   5       51.64       59.01      4.96 o
  -1  20   5       31.91       42.49      4.75 o
   0  20   5       99.60      112.61      5.18 o
   1  20   5        3.76        4.24      2.72 o
   2  20   5       51.22       47.54      4.20 o
   3  20   5       85.98       88.17      6.10 o
   4  20   5       87.34       88.10      5.78 o
   5  20   5       36.93       36.73      6.16 o
   6  20   5       18.94       24.06      6.81 o
   7  20   5       21.93       32.41     10.94 o
   8  20   5       77.34       78.55     11.67 o
   9  20   5      191.62      188.93     14.93 o
  10  20   5      133.01      127.36     13.63 o
 -10  21   5        7.38        4.69      8.13 o
  -9  21   5       19.04       24.07      9.74 o
  -8  21   5       57.27       30.61     31.73 o
  -7  21   5       40.07       34.98     11.28 o
  -6  21   5       30.37       19.47     16.23 o
  -5  21   5        1.48        2.01     25.58 o
  -4  21   5       18.92       18.37      8.95 o
  -3  21   5       13.64        4.73      5.65 o
  -2  21   5       31.20       22.79      6.35 o
  -1  21   5       68.38       75.64      8.10 o
   0  21   5      121.38      139.08      8.57 o
   1  21   5      156.08      170.27      9.54 o
   2  21   5      143.16      145.81      8.49 o
   3  21   5       15.74       17.06      5.42 o
   4  21   5        3.52        1.68      3.87 o
   5  21   5       56.85       59.40      8.42 o
   6  21   5       44.41       43.62      9.30 o
   7  21   5      151.20      144.96     13.88 o
   8  21   5       12.97        7.50      8.00 o
   9  21   5       21.14       22.03      9.06 o
  -9  22   5      114.83      115.65     14.74 o
  -8  22   5        1.22        2.96      8.76 o
  -7  22   5      114.24      112.29     15.24 o
  -6  22   5       15.99       32.60      9.03 o
  -5  22   5       27.71       19.27      8.27 o
  -4  22   5       16.12       -5.95     18.36 o
  -3  22   5       67.22       62.59      9.77 o
  -2  22   5       25.47       14.67      6.62 o
  -1  22   5       20.45       21.91      6.23 o
   0  22   5      497.95      498.90     14.36 o
   1  22   5       48.35       58.93      6.14 o
   2  22   5      187.62      201.87      9.01 o
   3  22   5        8.56        2.09      5.08 o
   4  22   5       83.15       82.47      9.21 o
   5  22   5      145.59      154.67     11.88 o
   6  22   5       85.15       82.18     11.30 o
   7  22   5       53.84       52.70     10.61 o
   8  22   5       27.21       22.83      9.41 o
   9  22   5       12.27       14.34     13.49 o
  -9  23   5       91.12       77.89     16.29 o
  -8  23   5      159.76      181.28     18.68 o
  -7  23   5       54.72       59.70     12.37 o
  -6  23   5      175.12      215.32     17.63 o
  -5  23   5      197.74      203.94     24.10 o
  -4  23   5       12.64       -4.56     20.16 o
  -3  23   5       14.53       10.10      9.59 o
  -2  23   5      185.70      188.64     13.59 o
  -1  23   5      663.97      671.19     19.54 o
   0  23   5       11.85       12.63      4.35 o
   1  23   5       95.02      106.87      7.78 o
   2  23   5      239.84      248.57      9.85 o
   3  23   5      146.95      159.31     16.52 o
   4  23   5      148.46      153.24     11.68 o
   5  23   5       56.60       70.10      9.24 o
   6  23   5      271.82      259.95     15.86 o
   7  23   5       63.98       60.34     11.13 o
   8  23   5       20.60       -1.62     14.07 o
  -8  24   5      106.75      110.24     15.42 o
  -7  24   5       12.49       24.56     13.89 o
  -6  24   5       51.56       52.64     21.85 o
  -5  24   5      111.02      151.37     38.26 o
  -4  24   5       40.74       42.09     11.70 o
  -3  24   5      196.05      198.97     19.63 o
  -2  24   5        6.66        8.90      8.22 o
  -1  24   5      209.99      227.19     12.62 o
   0  24   5      105.28      129.86     10.81 o
   1  24   5       51.39       42.72      6.17 o
   2  24   5       28.31       27.47      5.95 o
   3  24   5       95.95      110.16     10.24 o
   4  24   5       38.64       45.30     10.51 o
   5  24   5       50.68       63.24     10.71 o
   6  24   5       50.74       62.81     11.09 o
   7  24   5       33.65       28.16     12.81 o
  -7  25   5       25.47       56.87     13.95 o
  -6  25   5       58.74       89.03     12.71 o
  -5  25   5        4.61        1.77      7.68 o
  -4  25   5       55.96       19.76      9.64 o
  -3  25   5       14.50       31.16     16.63 o
  -2  25   5       21.77       27.61      6.51 o
  -1  25   5       19.29       23.45      6.63 o
   0  25   5       45.04       60.07      9.42 o
   1  25   5       26.51       33.15      5.73 o
   2  25   5       58.25       82.22     11.68 o
   3  25   5       85.65       99.26     19.25 o
   4  25   5       25.36       22.86      8.02 o
   5  25   5       61.99       56.67     10.53 o
   6  25   5       60.13       55.47     10.70 o
  -6  26   5       37.44       49.47     18.06 o
  -5  26   5       21.16       10.97     14.01 o
  -4  26   5       78.43      110.40     16.14 o
  -3  26   5       18.99       -7.95     13.73 o
  -2  26   5       78.73       82.59     11.69 o
  -1  26   5        2.60       10.74      6.69 o
   0  26   5       14.46       11.31      6.36 o
   1  26   5      112.38      122.51     12.55 o
   2  26   5       49.01       62.42     11.86 o
   3  26   5        6.56       19.66     10.70 o
   4  26   5        3.00       -0.56      6.73 o
   5  26   5       19.56       10.77      8.05 o
  -4  27   5       46.65       62.34     12.14 o
  -3  27   5        5.24       19.64     15.33 o
  -2  27   5        3.32        0.01     23.83 o
  -1  27   5      128.42      129.38     11.37 o
   0  27   5        8.65       15.82      6.49 o
   1  27   5        4.62       46.70     22.28 o
   2  27   5       62.98       84.23     12.41 o
   3  27   5       17.62       26.09     16.61 o
  -1  28   5       68.58       44.92     16.87 o
   0  28   5       27.85       56.55     27.34 o
 -15   0   6        0.03       -0.15      8.12 o
 -14   0   6       17.06       18.81      9.84 o
 -13   0   6      150.36       98.19     14.85 o
 -12   0   6       29.31       17.61      9.21 o
 -11   0   6        9.20        7.62      5.15 o
 -10   0   6      289.62      279.77     20.75 o
  -9   0   6        4.54        4.92      2.45 o
  -8   0   6      191.89      183.22      8.63 o
  -7   0   6      134.61      122.93      6.76 o
  -6   0   6      135.84      151.08      4.71 o
  -5   0   6      808.87      772.28     10.17 o
  -4   0   6       19.14       23.31      3.28 o
  -3   0   6      689.50      713.90     13.44 o
  -2   0   6       91.43      132.40      4.06 o
  -1   0   6       10.10        6.59      1.81 o
   0   0   6      453.72      471.38      6.64 o
   1   0   6      131.91      114.11      2.97 o
   2   0   6       17.63       17.31      1.92 o
   3   0   6     1814.52     1747.07     23.20 o
   4   0   6        0.65        4.58      1.63 o
   5   0   6       21.78       28.71      3.14 o
   6   0   6       36.11       36.17      4.12 o
   7   0   6       41.11       38.59      4.38 o
   8   0   6       43.48       48.04      5.22 o
   9   0   6        1.05        1.31      5.74 o
  10   0   6       15.16       11.93      6.97 o
  11   0   6       19.44       12.62     11.04 o
  12   0   6      151.96      145.82     13.44 o
  13   0   6        1.86       17.87     16.39 o
  14   0   6       47.06       71.84     14.15 o
 -15   1   6       33.22       31.58      7.78 o
 -14   1   6        0.87       10.12      6.50 o
 -13   1   6       16.89       11.66      6.30 o
 -12   1   6       10.26        8.59      5.68 o
 -11   1   6       60.92       73.13      9.22 o
 -10   1   6       26.87       23.47      3.03 o
  -9   1   6      135.85      126.84      5.23 o
  -8   1   6      165.10      163.36      4.67 o
  -7   1   6      110.67       93.23      4.13 o
  -6   1   6      522.72      524.96      6.66 o
  -5   1   6      828.55      765.29      8.80 o
  -4   1   6       66.23       63.00      2.66 o
  -3   1   6      210.17      190.55      4.01 o
  -2   1   6      458.50      448.07      6.35 o
  -1   1   6      244.39      257.77      3.86 o
   0   1   6      128.68      161.13      2.94 o
   1   1   6      153.35      171.55      3.01 o
   2   1   6      321.04      304.80      4.58 o
   3   1   6      402.55      381.80      4.84 o
   4   1   6      259.85      263.23      4.56 o
   5   1   6        8.67        8.61      1.84 o
   6   1   6      366.65      379.05      6.59 o
   7   1   6       14.04       10.01      2.30 o
   8   1   6       28.46       27.14      3.16 o
   9   1   6       41.04       45.87      5.68 o
  10   1   6       53.25       51.41      6.11 o
  11   1   6       57.32       63.83      6.66 o
  12   1   6       38.27       40.69      7.11 o
  13   1   6       14.19        2.16      8.52 o
  14   1   6       33.92       45.10     10.54 o
 -15   2   6        0.62        9.61      5.98 o
 -14   2   6       75.75       85.79     10.97 o
 -13   2   6       62.64       54.42      9.22 o
 -12   2   6       36.97       34.35      6.93 o
 -11   2   6       60.96       75.28      4.98 o
 -10   2   6        9.80       14.38      2.61 o
  -9   2   6      242.06      225.91      8.48 o
  -8   2   6      136.87      133.38      4.63 o
  -7   2   6      688.98      694.32     10.09 o
  -6   2   6      713.99      693.74      7.70 o
  -5   2   6      127.62      117.07      3.32 o
  -4   2   6      268.27      287.89      5.44 o
  -3   2   6      466.56      459.39      6.77 o
  -2   2   6      677.31      688.46      9.42 o
  -1   2   6      156.46      182.72      3.49 o
   0   2   6       64.54       75.75      2.19 o
   1   2   6      194.29      215.97      3.49 o
   2   2   6      289.04      255.40      4.03 o
   3   2   6      187.19      169.73      3.16 o
   4   2   6      128.47      137.79      3.37 o
   5   2   6      117.52      102.19      3.49 o
   6   2   6      301.55      312.63      6.06 o
   7   2   6      660.93      610.87      8.80 o
   8   2   6       99.73       88.17      5.07 o
   9   2   6       13.34       14.14      4.54 o
  10   2   6       49.47       49.36      6.12 o
  11   2   6       83.72       86.36      7.58 o
  12   2   6       61.34       50.56      8.01 o
  13   2   6       93.14       93.20     19.67 o
  14   2   6       71.50       97.25     17.16 o
 -15   3   6       18.89       24.68      9.83 o
 -14   3   6       15.09       12.75      9.64 o
 -13   3   6       42.46       32.84      7.80 o
 -12   3   6       35.76       24.32      6.56 o
 -11   3   6       46.83       57.63      7.85 o
 -10   3   6        4.75        4.42      2.90 o
  -9   3   6      274.92      268.99      6.99 o
  -8   3   6       38.95       41.42      3.58 o
  -7   3   6      319.22      284.95      5.42 o
  -6   3   6      571.99      563.30      8.35 o
  -5   3   6      259.24      268.64      4.89 o
  -4   3   6        2.13        2.64      1.41 o
  -3   3   6      144.55      160.39      4.51 o
  -2   3   6     1462.78     1538.69     16.89 o
  -1   3   6      587.40      628.06      6.38 o
   0   3   6      211.23      197.88      3.30 o
   1   3   6      980.47     1119.20      9.82 o
   2   3   6        8.90       11.49      1.16 o
   3   3   6        8.87        7.25      1.30 o
   4   3   6     1008.55     1028.78      9.71 o
   5   3   6      204.36      194.80      4.66 o
   6   3   6       24.55       30.36      2.78 o
   7   3   6      149.76      126.77      4.48 o
   8   3   6      785.33      779.81     13.46 o
   9   3   6      104.39      105.05      6.77 o
  10   3   6       31.63       44.97      6.01 o
  11   3   6       44.57       55.17      6.35 o
  12   3   6       96.13      113.30      8.68 o
  13   3   6       66.46       70.40     10.91 o
  14   3   6       46.21       45.68     13.67 o
 -15   4   6       12.22       20.71      6.54 o
 -14   4   6       10.42       11.39      6.76 o
 -13   4   6       19.87        9.28      6.27 o
 -12   4   6      102.68      102.80     10.09 o
 -11   4   6        5.78       17.53      5.99 o
 -10   4   6       67.41       58.89      7.10 o
  -9   4   6       17.93       15.16      3.34 o
  -8   4   6      138.76      139.75      7.93 o
  -7   4   6      387.04      386.22      8.39 o
  -6   4   6      328.16      323.27      5.05 o
  -5   4   6      214.41      216.35      4.18 o
  -4   4   6       96.78      113.63      3.67 o
  -3   4   6       40.67       40.36      2.87 o
  -2   4   6      293.33      344.38      6.48 o
  -1   4   6     1355.73     1566.67     13.53 o
   0   4   6      670.15      706.61      7.60 o
   1   4   6      819.73      804.34      8.14 o
   2   4   6      664.16      676.60      6.64 o
   3   4   6      487.27      484.92      5.79 o
   4   4   6      195.40      190.60      4.07 o
   5   4   6      279.48      295.01      5.41 o
   6   4   6       35.18       36.39      2.96 o
   7   4   6       74.57       90.11      4.04 o
   8   4   6       64.42       65.50      5.11 o
   9   4   6      181.16      194.54      8.04 o
  10   4   6       41.01       41.90      5.90 o
  11   4   6        6.45        4.11      5.21 o
  12   4   6       45.79       49.93      7.01 o
  13   4   6        8.61        7.55      8.36 o
  14   4   6       28.30       44.82      9.98 o
 -15   5   6        5.81        7.98      5.63 o
 -14   5   6       52.60       41.59      8.41 o
 -13   5   6       54.25       48.39      8.49 o
 -12   5   6       40.46       40.19      7.46 o
 -11   5   6       13.00        9.97      4.05 o
 -10   5   6        8.18        3.93      4.62 o
  -9   5   6       36.51       40.18      5.46 o
  -8   5   6      167.04      162.84      8.28 o
  -7   5   6      284.58      271.36      6.41 o
  -6   5   6      166.66      177.17      4.25 o
  -5   5   6       19.03       19.74      1.72 o
  -4   5   6       67.57       68.17      3.31 o
  -3   5   6      247.18      249.44      4.99 o
  -2   5   6       37.83       45.06      1.76 o
  -1   5   6     1290.77     1391.92     11.83 o
   0   5   6       20.72       31.44      1.87 o
   1   5   6      184.04      172.97      3.21 o
   2   5   6       80.89       81.11      2.47 o
   3   5   6       95.75       88.86      2.76 o
   4   5   6       18.28       27.01      2.15 o
   5   5   6        5.43        1.62      1.82 o
   6   5   6      405.02      404.77      7.20 o
   7   5   6       99.04      103.95      4.50 o
   8   5   6      739.03      686.95     12.67 o
   9   5   6      457.10      422.32     11.00 o
  10   5   6       19.67       26.07      4.79 o
  11   5   6       10.40       16.00      6.71 o
  12   5   6       52.15       65.75      8.06 o
  13   5   6       51.67       65.82      9.41 o
  14   5   6       33.89       47.73     10.48 o
 -15   6   6       63.23       81.78     10.47 o
 -14   6   6       52.94       35.33      8.11 o
 -13   6   6      160.26      145.61     12.25 o
 -12   6   6      111.03       98.91     14.80 o
 -11   6   6        4.03        0.49      4.39 o
 -10   6   6        6.05       12.18      3.83 o
  -9   6   6       16.17       20.99      2.67 o
  -8   6   6      272.45      234.92      8.98 o
  -7   6   6       29.02       32.19      3.72 o
  -6   6   6       49.57       41.70      2.96 o
  -5   6   6       74.20       77.82      4.18 o
  -4   6   6      295.57      312.14      5.97 o
  -3   6   6      354.55      326.37      6.17 o
  -2   6   6       79.85       76.37      2.51 o
  -1   6   6      236.01      227.77      3.82 o
   0   6   6      283.65      299.23      4.11 o
   1   6   6       58.74       60.22      1.94 o
   2   6   6      196.47      197.14      3.48 o
   3   6   6       74.89       78.51      2.72 o
   4   6   6      184.08      172.26      3.96 o
   5   6   6      210.11      189.20      4.65 o
   6   6   6      253.55      256.14      5.66 o
   7   6   6      175.70      174.65      5.49 o
   8   6   6      138.21      151.83      6.50 o
   9   6   6      110.50      123.00      6.87 o
  10   6   6       94.01       95.16      7.00 o
  11   6   6        0.98        6.61      5.52 o
  12   6   6       16.08       24.31      9.34 o
  13   6   6       45.76       82.55     12.90 o
  14   6   6       53.18       96.18     12.43 o
 -14   7   6        5.74        7.35      6.80 o
 -13   7   6      186.05      159.70     13.04 o
 -12   7   6       59.50       66.85     13.37 o
 -11   7   6       23.78       39.25      6.26 o
 -10   7   6       14.30       16.47      2.78 o
  -9   7   6      728.26      658.54     17.70 o
  -8   7   6       26.11       22.73      3.56 o
  -7   7   6      409.70      395.23     10.54 o
  -6   7   6      507.82      455.83      8.82 o
  -5   7   6      146.69      162.33      3.95 o
  -4   7   6       33.30       32.75      2.05 o
  -3   7   6       78.70       77.05      3.16 o
  -2   7   6      385.00      397.74      5.00 o
  -1   7   6       20.09       16.28      1.69 o
   0   7   6     1054.65     1022.86      9.19 o
   1   7   6       96.71       91.58      2.59 o
   2   7   6      238.63      229.37      3.74 o
   3   7   6      410.14      390.53      5.23 o
   4   7   6      120.35      114.42      3.38 o
   5   7   6       54.97       54.47      3.06 o
   6   7   6      103.64      118.29      4.32 o
   7   7   6       44.29       39.82      3.78 o
   8   7   6      123.07      126.56      6.17 o
   9   7   6       60.96       57.65      5.23 o
  10   7   6        6.07       10.22      6.33 o
  11   7   6        2.35        5.51      5.99 o
  12   7   6        0.51        1.27      6.28 o
  13   7   6       21.83       18.55      7.78 o
  14   7   6       15.80       25.66     15.26 o
 -14   8   6       35.03       31.89     16.05 o
 -13   8   6       68.59       65.07     14.48 o
 -12   8   6      117.75       99.83     15.45 o
 -11   8   6       10.54        4.57      8.16 o
 -10   8   6        1.28        6.65      2.91 o
  -9   8   6       94.41      101.97      9.26 o
  -8   8   6      146.89      153.62      7.15 o
  -7   8   6       77.77       67.52      5.43 o
  -6   8   6       42.44       31.24      3.57 o
  -5   8   6      106.21      111.20      4.24 o
  -4   8   6     1138.86     1129.60     12.00 o
  -3   8   6      422.30      401.86      5.37 o
  -2   8   6      768.95      735.12      8.51 o
  -1   8   6      545.54      506.19      7.07 o
   0   8   6      323.05      321.58      4.56 o
   1   8   6      449.59      441.59      6.21 o
   2   8   6      262.55      236.76      4.19 o
   3   8   6       86.05       88.49      3.22 o
   4   8   6      301.53      264.21      5.03 o
   5   8   6       60.86       62.71      3.15 o
   6   8   6       97.15      103.30      3.86 o
   7   8   6      129.05      123.19      5.73 o
   8   8   6       73.53       76.03      5.48 o
   9   8   6        7.66       10.36      3.87 o
  10   8   6        2.25        3.40      4.93 o
  11   8   6        8.03       24.73     10.78 o
  12   8   6       64.75       81.21     11.11 o
  13   8   6       10.76        3.35      7.17 o
  14   8   6       15.95       21.50     14.05 o
 -14   9   6       33.90       44.06     11.89 o
 -13   9   6       29.71       28.40     11.76 o
 -12   9   6       41.53       46.26     12.47 o
 -11   9   6       31.51       21.61     10.39 o
 -10   9   6       75.78       81.46      7.87 o
  -9   9   6       51.17       54.57      4.06 o
  -8   9   6       12.91        9.41      2.97 o
  -7   9   6       24.84       25.26      3.83 o
  -6   9   6       52.03       53.92      4.32 o
  -5   9   6      883.80      774.41     11.75 o
  -4   9   6      284.09      257.40      4.68 o
  -3   9   6      137.13      150.97      3.92 o
  -2   9   6       92.52      106.06      3.56 o
  -1   9   6       14.95       11.07      1.67 o
   0   9   6       39.83       36.25      2.62 o
   1   9   6      138.90      135.45      3.82 o
   2   9   6      284.90      280.13      5.17 o
   3   9   6      335.72      300.51      5.93 o
   4   9   6      112.28      108.48      3.71 o
   5   9   6       38.11       32.20      2.62 o
   6   9   6       18.33       12.10      2.67 o
   7   9   6        4.18        4.28      2.80 o
   8   9   6       16.80       16.16      3.29 o
   9   9   6       20.75       22.75      4.32 o
  10   9   6        8.04       15.13      6.28 o
  11   9   6       12.44       11.07      6.71 o
  12   9   6       17.92       26.00      7.71 o
  13   9   6       23.52       25.11      7.88 o
 -14  10   6       52.99       55.37     14.72 o
 -13  10   6       92.79       54.30     14.34 o
 -12  10   6       28.88       12.34     10.66 o
 -11  10   6        4.06       13.31     10.12 o
 -10  10   6       29.45       42.00      9.10 o
  -9  10   6       21.02       19.97      3.09 o
  -8  10   6      155.81      141.66      5.54 o
  -7  10   6      224.47      183.20     11.91 o
  -6  10   6      168.02      141.76      6.95 o
  -5  10   6      239.50      218.63      5.38 o
  -4  10   6       34.61       32.37      2.85 o
  -3  10   6      333.63      313.92      6.21 o
  -2  10   6      135.85      123.13      3.98 o
  -1  10   6      364.86      350.67      5.97 o
   0  10   6       34.78       35.20      2.97 o
   1  10   6      200.14      175.86      4.66 o
   2  10   6      245.95      217.64      4.79 o
   3  10   6      126.59      123.67      4.24 o
   4  10   6      478.39      454.03      6.91 o
   5  10   6      231.25      221.62      4.99 o
   6  10   6      306.34      280.33      7.81 o
   7  10   6      308.44      281.88      8.07 o
   8  10   6       52.49       52.93      5.00 o
   9  10   6       30.47       31.01      5.25 o
  10  10   6       17.93       30.04      6.37 o
  11  10   6       32.56       34.10      8.05 o
  12  10   6       19.83       33.11      8.09 o
  13  10   6       96.45      128.43     14.87 o
 -14  11   6       25.89       25.12     10.61 o
 -13  11   6        8.72        5.12     10.20 o
 -12  11   6       12.35        1.93      8.97 o
 -11  11   6       36.18       39.87      8.76 o
 -10  11   6       29.10       35.60      6.64 o
  -9  11   6       27.32       19.61      3.24 o
  -8  11   6        2.08        1.58      2.61 o
  -7  11   6       92.08       81.95      6.23 o
  -6  11   6      395.33      344.00      9.39 o
  -5  11   6       30.92       33.93      3.07 o
  -4  11   6       55.98       55.34      4.09 o
  -3  11   6      165.46      172.51      5.80 o
  -2  11   6      276.11      271.60      6.88 o
  -1  11   6       94.52      100.75      3.82 o
   0  11   6       76.26       64.18      3.35 o
   1  11   6      155.97      153.75      4.62 o
   2  11   6      369.20      353.88      6.16 o
   3  11   6      176.03      160.89      5.09 o
   4  11   6       65.83       62.03      3.43 o
   5  11   6      150.39      133.91      4.37 o
   6  11   6      501.58      469.65      9.50 o
   7  11   6      167.97      149.99      6.62 o
   8  11   6      121.47      111.14      7.59 o
   9  11   6        7.21       19.66     10.48 o
  10  11   6        2.00       10.29      5.95 o
  11  11   6       94.39       89.93     10.30 o
  12  11   6       25.10       43.12      8.43 o
  13  11   6        5.66       12.27      7.12 o
 -13  12   6       71.67       54.75     14.73 o
 -12  12   6       16.43       17.71     11.44 o
 -11  12   6       16.67       13.31      7.97 o
 -10  12   6      132.93      123.65     13.20 o
  -9  12   6       25.61       22.43      4.65 o
  -8  12   6       43.87       44.91      5.18 o
  -7  12   6      358.72      327.33     10.49 o
  -6  12   6      138.01      144.83      5.08 o
  -5  12   6      169.68      168.66      4.62 o
  -4  12   6      768.64      685.33     10.35 o
  -3  12   6      175.70      143.61      5.22 o
  -2  12   6      404.49      415.45      8.97 o
  -1  12   6      786.42      780.03     10.52 o
   0  12   6      540.19      474.37      8.13 o
   1  12   6       84.48       73.94      3.64 o
   2  12   6      343.48      319.93      6.02 o
   3  12   6       24.09       16.95      2.27 o
   4  12   6      138.77      125.55      4.33 o
   5  12   6      253.13      258.25      6.64 o
   6  12   6       11.25       12.52      2.93 o
   7  12   6        8.59        9.82      3.02 o
   8  12   6       17.83       24.89      5.57 o
   9  12   6       78.26       80.94     10.79 o
  10  12   6      149.67      186.15     14.29 o
  11  12   6       46.21       48.31      8.59 o
  12  12   6        9.25        7.52      7.19 o
  13  12   6        7.69       22.09      7.84 o
 -13  13   6       21.32        6.27     11.74 o
 -12  13   6       91.59       64.69     15.35 o
 -11  13   6       11.96       20.53      8.42 o
 -10  13   6       21.15       17.30      8.09 o
  -9  13   6       52.47       41.10      9.71 o
  -8  13   6       16.32        8.86      3.23 o
  -7  13   6       14.62       17.45      3.60 o
  -6  13   6        6.69        6.37      3.06 o
  -5  13   6       79.27       67.96      3.76 o
  -4  13   6      256.21      238.94      6.40 o
  -3  13   6      160.38      168.22      5.14 o
  -2  13   6      232.44      194.73      5.48 o
  -1  13   6     1622.55     1522.34     16.74 o
   0  13   6      388.31      341.30      7.01 o
   1  13   6      932.06      822.42     10.05 o
   2  13   6      418.34      355.56      6.37 o
   3  13   6       36.81       31.68      2.89 o
   4  13   6      308.10      301.70      6.50 o
   5  13   6      177.55      159.58      6.03 o
   6  13   6      106.73      114.83      5.82 o
   7  13   6      331.62      314.20      8.81 o
   8  13   6       26.66       21.21      7.02 o
   9  13   6       60.15       63.60     15.70 o
  10  13   6       76.29       70.83      9.39 o
  11  13   6       10.86       16.42      7.22 o
  12  13   6       47.06       53.77      9.17 o
 -13  14   6       15.70       27.58     12.96 o
 -12  14   6       25.88       25.61     12.12 o
 -11  14   6       61.51       55.23     11.06 o
 -10  14   6       58.76       45.74     10.06 o
  -9  14   6       87.60       97.79     12.63 o
  -8  14   6       91.99       76.85      7.76 o
  -7  14   6       37.17       40.71      3.86 o
  -6  14   6       67.32       82.43      5.67 o
  -5  14   6       48.67       51.01      3.47 o
  -4  14   6      437.45      401.18      7.83 o
  -3  14   6       77.63       87.44      4.80 o
  -2  14   6      114.79       95.97      4.24 o
  -1  14   6       11.91       14.71      2.20 o
   0  14   6      525.68      474.57      8.46 o
   1  14   6       25.09       18.78      2.26 o
   2  14   6      723.61      660.52      9.39 o
   3  14   6      120.43      132.46      4.78 o
   4  14   6      117.69      115.72      4.93 o
   5  14   6      307.98      281.95      7.60 o
   6  14   6      120.46      130.50      5.98 o
   7  14   6       72.70       75.74      6.48 o
   8  14   6       18.84       24.57      6.96 o
   9  14   6       91.60      103.99     10.51 o
  10  14   6       86.83       97.26     11.83 o
  11  14   6       31.59       52.66     11.84 o
  12  14   6        9.51       19.11      8.74 o
 -13  15   6       72.61       87.35     17.10 o
 -12  15   6       57.22       75.11     15.23 o
 -11  15   6       27.75       43.58     10.34 o
 -10  15   6       74.55       68.29     11.58 o
  -9  15   6       29.99       28.57      8.70 o
  -8  15   6      192.84      209.20     10.57 o
  -7  15   6       44.00       47.40      4.92 o
  -6  15   6       46.17       50.91      4.64 o
  -5  15   6      139.16      117.86      5.78 o
  -4  15   6       73.22       81.13      4.24 o
  -3  15   6       55.69       53.85      3.58 o
  -2  15   6      235.07      200.37      5.91 o
  -1  15   6      124.99      106.02      5.39 o
   0  15   6      230.95      215.73      5.89 o
   1  15   6      235.73      203.92      5.09 o
   2  15   6        6.42        6.12      2.13 o
   3  15   6       92.83       89.75      4.35 o
   4  15   6       97.02       97.90      5.32 o
   5  15   6       70.90       69.98      4.83 o
   6  15   6      172.57      188.35      7.74 o
   7  15   6      127.62      134.41      9.21 o
   8  15   6       51.80       46.19      8.08 o
   9  15   6       88.93      111.80     11.63 o
  10  15   6       46.43       45.23      9.97 o
  11  15   6       16.58       31.14     11.21 o
  12  15   6       28.52       33.13      8.13 o
 -12  16   6       40.56       44.14     10.89 o
 -11  16   6       45.06       48.23     11.20 o
 -10  16   6       84.99       86.44     30.08 o
  -9  16   6      146.02      159.36     15.60 o
  -8  16   6      101.57      109.38      9.24 o
  -7  16   6       61.18       70.03      7.82 o
  -6  16   6      275.96      288.78     11.29 o
  -5  16   6        5.99       10.17      2.49 o
  -4  16   6       50.73       57.60      5.18 o
  -3  16   6       58.17       68.65      3.98 o
  -2  16   6       25.72       25.57      2.80 o
  -1  16   6       15.30       18.71      2.55 o
   0  16   6      137.54      126.38      5.06 o
   1  16   6       15.25       14.77      2.34 o
   2  16   6       83.80       77.07      4.20 o
   3  16   6       23.49       17.54      2.72 o
   4  16   6       52.92       46.21      4.13 o
   5  16   6       12.99       10.42      2.97 o
   6  16   6       57.22       62.30      5.12 o
   7  16   6       18.15       15.91      6.65 o
   8  16   6       56.25       50.94      8.27 o
   9  16   6       34.41       42.47     12.47 o
  10  16   6       38.01       52.38     10.48 o
  11  16   6       13.32       21.11     12.02 o
 -12  17   6        7.58       13.82      9.49 o
 -11  17   6       54.44       31.74     10.26 o
 -10  17   6        3.75        5.16      8.12 o
  -9  17   6       45.93       57.08      7.14 o
  -8  17   6       30.10       20.88      6.44 o
  -7  17   6       35.94       35.49      7.25 o
  -6  17   6       66.98       61.53      6.72 o
  -5  17   6       26.59       29.58      3.82 o
  -4  17   6        3.45        3.23      2.52 o
  -3  17   6       49.63       52.92      4.85 o
  -2  17   6       28.70       29.28      3.69 o
  -1  17   6       11.89        7.02      2.57 o
   0  17   6       11.81       15.14      2.69 o
   1  17   6      123.01      107.38      4.30 o
   2  17   6      294.56      270.98      7.06 o
   3  17   6       10.77       14.92      2.64 o
   4  17   6       87.26       84.70      5.23 o
   5  17   6      112.16      106.00      6.22 o
   6  17   6      186.74      194.39      7.70 o
   7  17   6        6.19       10.68      6.12 o
   8  17   6        8.42        1.09      6.42 o
   9  17   6       29.97       34.33     16.47 o
  10  17   6       44.77       50.67     10.56 o
  11  17   6       10.17       -4.07      7.71 o
 -11  18   6        9.00       11.47     10.67 o
 -10  18   6       38.66       38.95     16.26 o
  -9  18   6       22.91       16.94      6.28 o
  -8  18   6       26.67       26.10      6.90 o
  -7  18   6      116.27      118.01     10.63 o
  -6  18   6       86.10       92.59      8.10 o
  -5  18   6       19.34       17.41      4.97 o
  -4  18   6       12.32       13.67      4.42 o
  -3  18   6       15.16       14.61      3.30 o
  -2  18   6       36.11       38.54      4.06 o
  -1  18   6       58.42       62.57      5.85 o
   0  18   6       32.06       36.95      3.65 o
   1  18   6       34.38       40.79      3.72 o
   2  18   6        8.72       10.33      2.62 o
   3  18   6       23.66       19.81      4.68 o
   4  18   6       39.39       48.86      4.56 o
   5  18   6       48.15       50.63      4.82 o
   6  18   6        2.57        0.90      5.24 o
   7  18   6       11.05       16.17      6.54 o
   8  18   6       64.94       65.78      9.44 o
   9  18   6       63.93       60.70     10.75 o
  10  18   6       11.28        9.43      8.31 o
  11  18   6       10.83       24.67     11.23 o
 -11  19   6       39.90       52.15     17.65 o
 -10  19   6       14.99       25.31      9.75 o
  -9  19   6        1.28        0.33      5.62 o
  -8  19   6      109.63      114.43     10.94 o
  -7  19   6       64.73       61.38      9.91 o
  -6  19   6        3.00        4.11      6.57 o
  -5  19   6       34.05       44.00      6.61 o
  -4  19   6       11.98        6.39      3.81 o
  -3  19   6        5.53        5.98      3.74 o
  -2  19   6       23.53       23.43      4.31 o
  -1  19   6       68.05       76.02      5.12 o
   0  19   6        0.81        6.31      2.48 o
   1  19   6        2.63        6.61      2.73 o
   2  19   6      124.72      122.76      5.90 o
   3  19   6       71.53       81.97      5.47 o
   4  19   6        7.11        3.54      3.50 o
   5  19   6       68.44       66.70      6.01 o
   6  19   6        2.64       -0.75      5.85 o
   7  19   6       36.32       46.29      9.95 o
   8  19   6       28.58       18.61      8.84 o
   9  19   6       19.25       11.74      8.20 o
  10  19   6       94.45      101.44     12.69 o
 -10  20   6       11.36        8.72     13.81 o
  -9  20   6       27.77       31.51      8.81 o
  -8  20   6       43.12       47.43     10.61 o
  -7  20   6       10.53        6.14      6.70 o
  -6  20   6      106.92      130.06     14.72 o
  -5  20   6       51.77       57.49      8.75 o
  -4  20   6        8.44        6.38      7.98 o
  -3  20   6      128.51      110.78      8.65 o
  -2  20   6       75.05       88.21     13.65 o
  -1  20   6       29.05       29.86      6.19 o
   0  20   6       10.10       25.59      4.47 o
   1  20   6        4.70        8.62      4.62 o
   2  20   6        4.56        1.00      3.70 o
   3  20   6       92.77       90.69      6.40 o
   4  20   6       27.78       35.54      5.72 o
   5  20   6       20.75       29.97      7.21 o
   6  20   6      218.74      223.17     13.17 o
   7  20   6       46.33       54.97      8.80 o
   8  20   6       79.48       79.64     11.97 o
   9  20   6       24.06       20.01      8.83 o
 -10  21   6       20.86       13.94     14.22 o
  -9  21   6       36.75       39.38      9.94 o
  -8  21   6       32.30       37.21     10.11 o
  -7  21   6       45.67       12.72     13.67 o
  -6  21   6       36.55       45.37     14.30 o
  -5  21   6        4.81        5.51     15.01 o
  -4  21   6       60.32       45.79      7.63 o
  -3  21   6        0.46        1.95      5.27 o
  -2  21   6      117.96      134.92     11.38 o
  -1  21   6       85.42      102.41     11.44 o
   0  21   6       36.93       29.58      7.38 o
   1  21   6       89.34      113.97     11.41 o
   2  21   6       80.48       90.93     10.01 o
   3  21   6      125.79      132.58      7.66 o
   4  21   6      186.10      181.14      8.41 o
   5  21   6      112.75      119.16     10.55 o
   6  21   6      107.99      106.74     10.81 o
   7  21   6       90.46      104.99     10.96 o
   8  21   6       20.28       29.15      9.24 o
   9  21   6       15.70       14.30     15.23 o
  -9  22   6       10.20       16.88      8.69 o
  -8  22   6       80.99       66.60     41.37 o
  -7  22   6       13.94        5.79      8.32 o
  -6  22   6      113.77      134.34     15.77 o
  -5  22   6      179.38      213.89     16.68 o
  -4  22   6        8.47       15.78      8.27 o
  -3  22   6       44.55       43.18      7.93 o
  -2  22   6       72.48       78.60      9.53 o
  -1  22   6      269.92      284.04     28.80 o
   0  22   6      313.41      280.38     14.45 o
   1  22   6       75.87       95.98      8.33 o
   2  22   6      242.07      231.59      9.15 o
   3  22   6       14.59       13.30      4.21 o
   4  22   6       17.47       22.48      4.75 o
   5  22   6       36.71       30.00      7.59 o
   6  22   6       56.32       64.99      9.32 o
   7  22   6        1.61       10.52      6.98 o
   8  22   6       69.45       56.37     10.92 o
  -8  23   6        4.36        2.05      8.60 o
  -7  23   6      185.20      194.17     25.89 o
  -6  23   6       51.90       56.75     12.31 o
  -5  23   6      142.28      165.68     17.50 o
  -4  23   6       76.91       70.12     19.35 o
  -3  23   6      331.25      351.22     15.86 o
  -2  23   6       14.29       11.32      6.81 o
  -1  23   6      121.45      119.62     23.77 o
   0  23   6      105.62      100.22     10.17 o
   1  23   6      326.19      340.55     18.38 o
   2  23   6      322.60      340.88     10.67 o
   3  23   6       51.12       49.55      5.58 o
   4  23   6      237.68      279.57     15.39 o
   5  23   6       11.59        9.29      5.98 o
   6  23   6       54.87       42.32      8.81 o
   7  23   6       58.07       69.73     11.05 o
  -7  24   6       24.16       14.20     10.10 o
  -6  24   6       13.45        3.12     18.79 o
  -5  24   6        0.95       18.83      7.93 o
  -4  24   6      227.32      285.71     32.89 o
  -3  24   6       63.49       73.38      9.58 o
  -2  24   6       21.23       16.85      7.22 o
  -1  24   6      202.27      225.28     14.17 o
   0  24   6       20.31       19.92      7.80 o
   1  24   6       45.15       42.34      7.79 o
   2  24   6       18.69       19.47      4.83 o
   3  24   6       24.01       22.93      5.35 o
   4  24   6       33.70       16.68      7.90 o
   5  24   6       95.04       85.44      9.76 o
   6  24   6       15.62       23.54      9.15 o
  -6  25   6        2.85       12.85      9.40 o
  -5  25   6        1.20       15.17      7.81 o
  -4  25   6       19.49       15.53     12.63 o
  -3  25   6        9.33       34.58     27.46 o
  -2  25   6       77.32       79.89     10.32 o
  -1  25   6        1.42       13.17      6.64 o
   0  25   6        3.28        3.36      5.90 o
   1  25   6      205.97      215.03     13.48 o
   2  25   6       72.02       72.82      9.17 o
   3  25   6        2.90        1.30     10.29 o
   4  25   6       51.16       50.46      9.32 o
   5  25   6       54.12       73.03     23.59 o
  -5  26   6       38.60       59.59     11.28 o
  -4  26   6        7.93       19.43     23.00 o
  -3  26   6       12.68       35.16      9.95 o
  -2  26   6       22.04       28.74     11.34 o
  -1  26   6       70.56       76.51     20.89 o
   0  26   6       97.26      103.30     17.51 o
   1  26   6       35.88       50.25     11.27 o
   2  26   6       11.78       15.47      9.15 o
   3  26   6       32.95       51.46     11.76 o
   4  26   6       27.96       15.21      7.73 o
  -3  27   6       21.45       65.15     18.46 o
  -2  27   6       14.89        2.03      8.38 o
  -1  27   6       22.53       39.53      9.38 o
   0  27   6       26.08       43.71     18.22 o
   1  27   6       23.27       56.03     21.08 o
   2  27   6        4.57        6.71     15.95 o
 -14   0   7       58.15       48.03     12.01 o
 -13   0   7       10.29       15.19      9.25 o
 -12   0   7       87.12       84.37     12.69 o
 -11   0   7      167.82      164.26     15.65 o
 -10   0   7      136.84      134.65      7.48 o
  -9   0   7       16.86       11.51      6.10 o
  -8   0   7      161.70      175.35      8.56 o
  -7   0   7      263.92      283.27      9.94 o
  -6   0   7     1405.77     1305.90     16.15 o
  -5   0   7      128.44      139.45      4.41 o
  -4   0   7       14.52       18.92      4.34 o
  -3   0   7      151.55      149.69      5.35 o
  -2   0   7        4.19        5.42      1.89 o
  -1   0   7      461.89      474.86      9.24 o
   0   0   7       81.23       76.25      2.86 o
   1   0   7      284.71      268.16      6.01 o
   2   0   7       60.78       83.37      3.61 o
   3   0   7       44.04       40.72      3.51 o
   4   0   7        6.69        1.38      2.48 o
   5   0   7      660.91      642.69     13.26 o
   6   0   7        3.33        2.85      2.93 o
   7   0   7       53.85       55.75      5.07 o
   8   0   7       20.39       13.88      4.21 o
   9   0   7        5.73        7.02      6.08 o
  10   0   7        0.11       -0.85      8.66 o
  11   0   7        1.06       -6.51      6.51 o
  12   0   7        2.53       -1.41      6.82 o
  13   0   7       47.85       61.27     28.11 o
  14   0   7        3.89       12.35     24.00 o
 -15   1   7        8.32       11.15      6.41 o
 -14   1   7       58.28       52.38      8.78 o
 -13   1   7       26.46       25.27      6.91 o
 -12   1   7        9.06       16.13      5.98 o
 -11   1   7      128.53      136.49      6.58 o
 -10   1   7        8.72        8.93      2.42 o
  -9   1   7       17.44       16.12      2.88 o
  -8   1   7        6.58        7.17      2.18 o
  -7   1   7     1213.42     1176.61     14.67 o
  -6   1   7      522.25      522.85      6.28 o
  -5   1   7        0.51        1.26      1.33 o
  -4   1   7      170.18      155.89      4.03 o
  -3   1   7      405.04      399.84      6.26 o
  -2   1   7       52.15       55.13      2.17 o
  -1   1   7      538.49      526.72      6.54 o
   0   1   7      304.36      324.02      4.13 o
   1   1   7      175.70      180.01      3.48 o
   2   1   7      829.14      811.10      7.83 o
   3   1   7      182.57      203.38      4.30 o
   4   1   7       14.16       12.53      2.36 o
   5   1   7      104.13       91.46      4.37 o
   6   1   7       57.53       51.90      3.51 o
   7   1   7      113.19      118.66      4.55 o
   8   1   7       69.98       69.05      4.45 o
   9   1   7       23.60       24.76      5.24 o
  10   1   7       17.77       21.65      4.98 o
  11   1   7       13.91       26.80      5.79 o
  12   1   7      104.26      119.35     10.51 o
  13   1   7       52.92       87.54     10.48 o
  14   1   7       35.60       90.26     18.21 o
 -15   2   7        7.50        6.61      5.79 o
 -14   2   7       10.00       11.38      6.54 o
 -13   2   7       21.31       19.14      8.21 o
 -12   2   7       50.63       45.30      7.58 o
 -11   2   7      155.70      157.85      8.27 o
 -10   2   7        6.59        6.49      2.04 o
  -9   2   7       29.90       26.07      3.48 o
  -8   2   7      212.34      205.67      5.33 o
  -7   2   7     1021.57     1029.93     13.25 o
  -6   2   7       83.96       89.91      4.62 o
  -5   2   7      431.65      402.19      6.27 o
  -4   2   7      414.37      420.31      6.87 o
  -3   2   7      177.04      177.19      4.44 o
  -2   2   7      176.13      173.58      3.32 o
  -1   2   7       15.58       20.55      1.48 o
   0   2   7       39.99       39.67      1.93 o
   1   2   7       21.64       15.70      1.34 o
   2   2   7       71.33       79.57      2.54 o
   3   2   7      172.66      162.76      4.30 o
   4   2   7        3.29        3.96      1.94 o
   5   2   7      359.81      297.88      6.12 o
   6   2   7        7.50        8.92      2.25 o
   7   2   7       45.63       35.12      3.05 o
   8   2   7       58.53       66.77      5.16 o
   9   2   7        8.13        3.07      4.37 o
  10   2   7       11.49       23.91      6.38 o
  11   2   7       24.59       37.02      6.13 o
  12   2   7       11.13       27.92      6.68 o
  13   2   7       12.73       13.87      6.93 o
  14   2   7        2.29       11.86      6.42 o
 -15   3   7       12.17        9.31      7.63 o
 -14   3   7       16.08       11.81     13.34 o
 -13   3   7       11.17       11.23      6.30 o
 -12   3   7       90.90       88.46      9.44 o
 -11   3   7        5.57       -1.61      4.77 o
 -10   3   7       52.60       60.98      5.27 o
  -9   3   7       21.76       24.43      3.43 o
  -8   3   7      246.53      222.95      7.52 o
  -7   3   7       27.14       28.05      2.60 o
  -6   3   7      113.30      101.78      4.94 o
  -5   3   7      310.57      284.07      5.68 o
  -4   3   7        3.60        4.10      1.58 o
  -3   3   7       44.48       46.42      3.06 o
  -2   3   7      140.27      123.12      2.93 o
  -1   3   7      135.62      140.44      2.87 o
   0   3   7      280.42      285.46      4.62 o
   1   3   7      100.02      114.32      2.58 o
   2   3   7      119.02      136.95      3.06 o
   3   3   7      220.83      221.13      5.15 o
   4   3   7      373.74      353.47      6.18 o
   5   3   7       50.91       46.61      3.31 o
   6   3   7       43.31       52.67      3.43 o
   7   3   7       37.00       43.98      3.37 o
   8   3   7      135.14      143.05      6.21 o
   9   3   7       53.28       48.87      5.39 o
  10   3   7       77.86       89.24      7.57 o
  11   3   7      219.59      255.11     16.55 o
  12   3   7       58.90       85.64      8.31 o
  13   3   7        3.01       16.64     11.53 o
  14   3   7        0.31       19.78      8.03 o
 -14   4   7       45.94       36.01      8.03 o
 -13   4   7       14.05        6.83      6.39 o
 -12   4   7       25.30       17.03      7.23 o
 -11   4   7       20.19       24.65      5.48 o
 -10   4   7      186.19      191.42      9.25 o
  -9   4   7       74.49       75.17      5.44 o
  -8   4   7       73.47       73.96      4.64 o
  -7   4   7       48.58       49.82      2.97 o
  -6   4   7       35.48       37.49      3.34 o
  -5   4   7       58.31       59.49      4.05 o
  -4   4   7       42.46       39.55      3.18 o
  -3   4   7      310.75      305.40      9.09 o
  -2   4   7      282.78      310.61      3.93 o
  -1   4   7       93.23      108.86      2.92 o
   0   4   7      347.90      372.32      5.55 o
   1   4   7      709.98      711.05      7.52 o
   2   4   7      285.83      276.55      4.10 o
   3   4   7        2.49        2.09      1.32 o
   4   4   7      117.31      126.44      4.36 o
   5   4   7       55.07       53.31      3.47 o
   6   4   7      134.72      133.80      4.87 o
   7   4   7      103.57      112.77      4.67 o
   8   4   7       18.33       17.13      3.38 o
   9   4   7      190.10      188.68      8.11 o
  10   4   7      195.85      195.19      9.38 o
  11   4   7       34.50       51.19      9.74 o
  12   4   7       23.77       25.30      6.13 o
  13   4   7       31.51       39.61      8.59 o
  14   4   7       37.11       63.41     11.03 o
 -14   5   7       14.05       19.80      7.03 o
 -13   5   7       80.07       88.45     13.91 o
 -12   5   7       41.72       28.78     11.35 o
 -11   5   7       40.79       44.04      5.92 o
 -10   5   7       25.71       28.98      5.34 o
  -9   5   7       12.23       17.04      4.45 o
  -8   5   7        4.27        4.54      2.89 o
  -7   5   7       34.35       42.43      2.75 o
  -6   5   7       47.18       57.27      3.39 o
  -5   5   7      870.88      892.63     12.83 o
  -4   5   7      117.25      128.79      3.51 o
  -3   5   7       51.97       48.71      2.61 o
  -2   5   7      202.09      207.18      3.69 o
  -1   5   7      428.54      426.43      5.84 o
   0   5   7      496.26      487.89      5.45 o
   1   5   7      304.26      341.34      4.98 o
   2   5   7      131.86      141.31      3.41 o
   3   5   7      127.36      120.35      3.71 o
   4   5   7      286.99      280.56      5.81 o
   5   5   7      531.14      515.86      7.66 o
   6   5   7      123.87      115.29      4.55 o
   7   5   7      182.31      168.78      5.68 o
   8   5   7       94.01      101.00      5.92 o
   9   5   7      146.25      155.71      8.08 o
  10   5   7       49.33       61.03      6.03 o
  11   5   7       93.85       96.36      8.26 o
  12   5   7       10.93       19.91      7.65 o
  13   5   7       15.97       15.94      6.93 o
 -14   6   7       49.67       46.75      9.81 o
 -13   6   7        1.06        0.28      5.93 o
 -12   6   7       54.65       46.47      9.21 o
 -11   6   7      121.29      111.42      8.26 o
 -10   6   7       45.07       43.89      6.24 o
  -9   6   7       40.31       29.03      3.94 o
  -8   6   7      268.73      249.72     11.33 o
  -7   6   7      203.23      165.21      6.78 o
  -6   6   7       25.14       23.16      2.99 o
  -5   6   7       39.40       44.37      3.47 o
  -4   6   7      158.98      147.41      4.91 o
  -3   6   7      104.97      110.56      5.14 o
  -2   6   7      435.27      413.81      5.84 o
  -1   6   7       18.47       17.91      1.80 o
   0   6   7      545.52      584.56      6.02 o
   1   6   7      272.95      258.10      4.43 o
   2   6   7      140.52      128.12      4.52 o
   3   6   7      527.11      501.76      7.09 o
   4   6   7      564.96      516.33      7.80 o
   5   6   7      272.45      268.91      5.61 o
   6   6   7      154.25      148.91      4.92 o
   7   6   7      216.15      206.88      6.75 o
   8   6   7       72.87       78.61      5.18 o
   9   6   7       46.36       54.39      5.34 o
  10   6   7       63.97       68.79      6.35 o
  11   6   7       11.18       19.00      5.73 o
  12   6   7       25.36       38.76      7.54 o
  13   6   7        0.33        5.09      9.33 o
 -14   7   7       31.07       28.07      7.93 o
 -13   7   7        2.56       -3.93      6.06 o
 -12   7   7       34.87       33.53     10.95 o
 -11   7   7      141.63      145.19     15.99 o
 -10   7   7       15.81       23.10      3.61 o
  -9   7   7       23.27       23.19      3.81 o
  -8   7   7       88.24       77.30      5.44 o
  -7   7   7      314.68      300.23      9.32 o
  -6   7   7       98.01       94.72      3.35 o
  -5   7   7      457.86      437.42      9.00 o
  -4   7   7      895.20      857.65     15.45 o
  -3   7   7      187.57      176.84      4.01 o
  -2   7   7     1188.64     1159.60     12.58 o
  -1   7   7        6.34        7.37      1.43 o
   0   7   7       22.87       18.87      1.95 o
   1   7   7      304.87      285.20      5.12 o
   2   7   7      746.15      721.36      9.46 o
   3   7   7       14.12       10.92      1.93 o
   4   7   7       22.58       22.00      2.23 o
   5   7   7       88.55       78.54      3.61 o
   6   7   7       55.36       42.64      3.21 o
   7   7   7       52.75       54.56      4.04 o
   8   7   7      251.05      258.88      8.34 o
   9   7   7       47.17       59.85      5.62 o
  10   7   7       28.19       33.54      5.37 o
  11   7   7       15.61       15.92      6.29 o
  12   7   7        3.48       -1.84      6.30 o
  13   7   7       16.49       12.94     13.53 o
 -14   8   7       85.16       74.49      9.91 o
 -13   8   7       75.83       64.36     14.35 o
 -12   8   7       29.30       28.04     10.41 o
 -11   8   7       71.65       63.08     12.74 o
 -10   8   7       80.83      101.28     16.64 o
  -9   8   7      101.96       88.61      8.77 o
  -8   8   7       17.18       15.30      3.20 o
  -7   8   7      162.98      144.14      8.94 o
  -6   8   7        5.25        5.11      1.81 o
  -5   8   7      389.65      368.41      6.35 o
  -4   8   7      105.82       93.79      3.61 o
  -3   8   7      743.53      723.66      9.16 o
  -2   8   7      289.39      298.20      5.92 o
  -1   8   7      138.42      113.73      4.13 o
   0   8   7      451.25      404.55      6.24 o
   1   8   7      262.38      244.58      5.09 o
   2   8   7       35.62       43.90      3.42 o
   3   8   7       29.11       25.90      2.45 o
   4   8   7      480.05      459.77      6.75 o
   5   8   7      121.47      113.03      3.95 o
   6   8   7       63.94       55.43      3.26 o
   7   8   7       18.14       15.59      3.28 o
   8   8   7       12.23        7.08      3.13 o
   9   8   7       86.73       75.41      6.63 o
  10   8   7        1.91        3.30      5.52 o
  11   8   7       38.61       41.40     13.37 o
  12   8   7       15.14        1.61     11.10 o
  13   8   7        5.15       -3.26      8.87 o
 -14   9   7       12.82       23.28     11.70 o
 -13   9   7       26.67       15.22     10.85 o
 -12   9   7       53.93       54.11     13.16 o
 -11   9   7      131.45      125.45     16.77 o
 -10   9   7      123.03      127.88      6.48 o
  -9   9   7        0.21        6.96      2.67 o
  -8   9   7      241.01      214.69      8.63 o
  -7   9   7      487.24      431.63     11.92 o
  -6   9   7      161.51      151.48      5.53 o
  -5   9   7      174.64      161.99      5.17 o
  -4   9   7      444.53      412.38      7.16 o
  -3   9   7      547.84      539.52      9.40 o
  -2   9   7        4.32        4.87      1.46 o
  -1   9   7      569.07      542.97      7.13 o
   0   9   7      307.90      312.95      6.20 o
   1   9   7      387.31      358.40      7.28 o
   2   9   7      360.90      302.98      6.23 o
   3   9   7       60.12       64.11      3.32 o
   4   9   7      171.32      144.84      4.17 o
   5   9   7      152.15      137.92      4.33 o
   6   9   7       68.70       77.14      4.73 o
   7   9   7       29.00       33.21      4.04 o
   8   9   7       15.51       14.27      3.75 o
   9   9   7       23.39       29.24      5.08 o
  10   9   7        9.69       11.68      6.66 o
  11   9   7       32.22       54.35     11.15 o
  12   9   7        0.76       31.23      8.63 o
  13   9   7       28.70       35.75      8.70 o
 -14  10   7       88.63       84.08     15.71 o
 -13  10   7      106.89      113.18     17.71 o
 -12  10   7        6.52       16.09      9.97 o
 -11  10   7      104.34       96.87     15.82 o
 -10  10   7        0.09       -3.79      4.06 o
  -9  10   7       29.97       32.18      3.63 o
  -8  10   7       64.75       64.56     11.97 o
  -7  10   7      394.78      355.22     12.55 o
  -6  10   7      288.25      240.69      7.11 o
  -5  10   7      242.02      222.90      6.27 o
  -4  10   7       28.16       18.58      2.77 o
  -3  10   7      180.60      150.32      4.54 o
  -2  10   7      264.31      240.51      6.60 o
  -1  10   7      426.57      439.62      7.58 o
   0  10   7      177.27      149.16      4.48 o
   1  10   7        9.10        5.98      1.59 o
   2  10   7      233.44      228.00      4.94 o
   3  10   7       10.31        8.92      2.12 o
   4  10   7      483.19      430.58      7.20 o
   5  10   7      614.83      568.63      8.19 o
   6  10   7      432.36      382.57      8.60 o
   7  10   7       20.69       24.05      3.85 o
   8  10   7       89.38       94.22      6.56 o
   9  10   7        2.30        3.05      6.29 o
  10  10   7       28.81       30.93      7.66 o
  11  10   7       27.08       45.87      7.57 o
  12  10   7        5.80       19.81      7.45 o
  13  10   7       21.63       26.37     13.54 o
 -13  11   7       24.90       -1.48     10.42 o
 -12  11   7      178.29      160.18     20.40 o
 -11  11   7       36.23       34.61     12.21 o
 -10  11   7      105.53       93.79     12.08 o
  -9  11   7       27.92       22.83      3.24 o
  -8  11   7       48.78       42.69      5.56 o
  -7  11   7       73.27       66.80      5.67 o
  -6  11   7       36.76       30.18      3.53 o
  -5  11   7       59.34       49.46      3.84 o
  -4  11   7       55.38       54.79      3.47 o
  -3  11   7       36.31       32.14      3.24 o
  -2  11   7      230.08      225.83      5.07 o
  -1  11   7       19.30       16.04      2.69 o
   0  11   7      286.65      274.43      6.12 o
   1  11   7      220.12      212.15      5.37 o
   2  11   7      270.91      238.88      5.12 o
   3  11   7      295.30      261.13      5.72 o
   4  11   7       68.53       61.30      3.47 o
   5  11   7       35.08       35.52      2.83 o
   6  11   7      220.45      197.63      7.08 o
   7  11   7       16.87       17.87      3.62 o
   8  11   7      281.52      288.38     11.68 o
   9  11   7      388.93      391.64     18.13 o
  10  11   7       97.43      106.67     10.83 o
  11  11   7       25.83       33.80      7.81 o
  12  11   7      103.44      121.25     11.79 o
 -13  12   7        4.19        4.03     10.71 o
 -12  12   7       16.73       39.86     13.09 o
 -11  12   7       84.61       80.55     15.54 o
 -10  12   7       23.18       18.19      7.61 o
  -9  12   7       72.48       87.80     15.94 o
  -8  12   7       10.33       13.52      3.69 o
  -7  12   7        4.75        5.67      2.92 o
  -6  12   7       50.87       47.03      4.39 o
  -5  12   7        2.30        0.75      2.84 o
  -4  12   7      103.48       95.24      4.60 o
  -3  12   7       65.47       58.52      3.95 o
  -2  12   7      109.75      101.97      4.81 o
  -1  12   7      115.82      116.03      4.28 o
   0  12   7      293.11      282.19      6.31 o
   1  12   7      126.49      131.63      4.49 o
   2  12   7        0.55        3.37      1.72 o
   3  12   7      170.39      150.01      4.71 o
   4  12   7      322.75      294.56      6.18 o
   5  12   7      108.82      104.66      5.08 o
   6  12   7      133.04      134.92      6.13 o
   7  12   7      292.50      300.19      8.73 o
   8  12   7       49.68       47.86      6.58 o
   9  12   7       55.07       65.47      9.15 o
  10  12   7       44.12       23.83      7.51 o
  11  12   7       52.13       60.66      9.56 o
  12  12   7       64.13       78.20     10.20 o
 -13  13   7       32.04       32.38     12.05 o
 -12  13   7        4.57        0.89      9.60 o
 -11  13   7       39.33       34.16      9.15 o
 -10  13   7       37.89       29.68     10.59 o
  -9  13   7       26.31       18.72      6.68 o
  -8  13   7       45.41       50.62      9.32 o
  -7  13   7        9.61        4.82      3.19 o
  -6  13   7      115.63      131.08     10.43 o
  -5  13   7      308.46      272.64      6.29 o
  -4  13   7      172.82      167.46      6.19 o
  -3  13   7        1.42        1.92      1.63 o
  -2  13   7      437.93      386.18      7.76 o
  -1  13   7      176.02      174.29      5.61 o
   0  13   7       73.19       79.16      3.93 o
   1  13   7      654.32      621.23      9.99 o
   2  13   7      541.08      479.49      7.56 o
   3  13   7      105.23       97.89      4.36 o
   4  13   7      270.50      238.60      5.97 o
   5  13   7       48.43       54.58      4.37 o
   6  13   7      117.71      129.09      6.23 o
   7  13   7      228.44      225.78      8.49 o
   8  13   7       84.12       91.52      9.58 o
   9  13   7       41.10       50.60      8.79 o
  10  13   7        3.66       -4.69      6.04 o
  11  13   7        5.49       22.15      7.77 o
  12  13   7       14.18       13.06      9.10 o
 -12  14   7        9.66        4.53     10.09 o
 -11  14   7       13.31       17.49      8.25 o
 -10  14   7       36.90       41.39     13.78 o
  -9  14   7       23.23       15.44      7.77 o
  -8  14   7        9.40       16.36      6.78 o
  -7  14   7      119.11      156.95     17.34 o
  -6  14   7       47.67       43.24      4.00 o
  -5  14   7        4.60        5.95      2.46 o
  -4  14   7      110.13      105.89      4.49 o
  -3  14   7        1.35        3.06      2.02 o
  -2  14   7       17.31       14.46      2.92 o
  -1  14   7      162.04      149.63      4.97 o
   0  14   7      256.87      228.84      6.06 o
   1  14   7      348.63      341.81      6.99 o
   2  14   7       47.95       50.53      3.10 o
   3  14   7      313.45      288.01      6.68 o
   4  14   7        0.54       -0.70      2.37 o
   5  14   7       32.02       35.26      3.83 o
   6  14   7      280.75      281.28      8.40 o
   7  14   7       92.06       82.56      6.24 o
   8  14   7       13.61        9.61      6.52 o
   9  14   7      102.49      110.41     11.38 o
  10  14   7       42.13       27.24     11.10 o
  11  14   7       40.16       45.34     10.58 o
  12  14   7       22.32       40.65      8.43 o
 -12  15   7      124.92      106.34     18.88 o
 -11  15   7       92.20      102.06     13.67 o
 -10  15   7      144.26      145.87     15.50 o
  -9  15   7      143.78      143.53     19.48 o
  -8  15   7       25.50       29.25      8.44 o
  -7  15   7       36.57       35.69      5.69 o
  -6  15   7       63.10       84.56      8.43 o
  -5  15   7      112.53      112.36      4.98 o
  -4  15   7       14.26       20.13      2.70 o
  -3  15   7       41.29       52.60      3.52 o
  -2  15   7      134.66      132.54      5.03 o
  -1  15   7       41.47       32.17      3.45 o
   0  15   7       21.15       12.28      3.17 o
   1  15   7       13.48       12.93      2.57 o
   2  15   7      101.90       94.38      4.72 o
   3  15   7       45.56       43.98      3.37 o
   4  15   7       97.45       99.92      5.43 o
   5  15   7       18.21       16.59      3.55 o
   6  15   7        7.02        1.62      2.90 o
   7  15   7       32.01       33.03      5.50 o
   8  15   7      236.85      243.55     13.52 o
   9  15   7       27.39       28.20      7.84 o
  10  15   7        1.81        1.75      9.16 o
  11  15   7       21.24        4.13      5.19 o
 -12  16   7       66.64       65.55     15.79 o
 -11  16   7       57.75       50.48     23.53 o
 -10  16   7       68.89       69.80     11.95 o
  -9  16   7        0.12       -2.52      7.07 o
  -8  16   7      130.06      138.41     14.87 o
  -7  16   7        9.28        7.61      4.73 o
  -6  16   7       43.13       50.23      7.01 o
  -5  16   7       21.94       14.10      3.31 o
  -4  16   7       37.49       33.55      3.36 o
  -3  16   7      168.95      170.93      5.76 o
  -2  16   7       73.02       63.96      4.66 o
  -1  16   7       17.37       18.73      2.98 o
   0  16   7      228.84      212.52      6.14 o
   1  16   7       63.35       62.63      3.96 o
   2  16   7      144.81      126.91      5.46 o
   3  16   7       63.76       70.75      4.32 o
   4  16   7       48.55       47.25      4.49 o
   5  16   7       54.88       51.63      4.84 o
   6  16   7       16.13       19.12      3.93 o
   7  16   7       68.10       69.81      9.07 o
   8  16   7        4.45       -6.09      6.09 o
   9  16   7        1.66       -1.58      6.66 o
  10  16   7       43.51       57.74      9.19 o
  11  16   7        3.91       -7.42      7.42 o
 -11  17   7       65.01       64.36     12.13 o
 -10  17   7       18.89       14.44     14.77 o
  -9  17   7      153.89      171.86     16.98 o
  -8  17   7       61.01       59.11     11.54 o
  -7  17   7      155.60      151.00     10.01 o
  -6  17   7      169.79      171.47     11.20 o
  -5  17   7       23.06       27.17      4.44 o
  -4  17   7       14.43       10.23      2.94 o
  -3  17   7       14.82       26.90      3.04 o
  -2  17   7        0.97        2.47      2.37 o
  -1  17   7       57.43       61.05      4.18 o
   0  17   7        5.63        7.76      2.53 o
   1  17   7       97.05       90.52      4.94 o
   2  17   7      175.80      184.53      7.39 o
   3  17   7       95.25      100.60      5.74 o
   4  17   7      175.31      173.37      6.94 o
   5  17   7       39.80       36.57      4.81 o
   6  17   7       15.87       15.60      4.24 o
   7  17   7      256.91      275.69     13.60 o
   8  17   7       96.01      100.20     11.49 o
   9  17   7        5.31       -0.16      6.83 o
  10  17   7       12.98       18.84      7.87 o
 -11  18   7       12.63       21.49      9.51 o
 -10  18   7        5.44       20.65      9.72 o
  -9  18   7       32.51       29.30      9.99 o
  -8  18   7       80.13       90.85      7.44 o
  -7  18   7       71.05       69.31      8.43 o
  -6  18   7       37.11       45.94      9.02 o
  -5  18   7       97.07      101.29      7.88 o
  -4  18   7       38.71       45.48      5.34 o
  -3  18   7        3.52        5.74      3.50 o
  -2  18   7       28.36       30.69      3.21 o
  -1  18   7        1.72        3.59      3.60 o
   0  18   7       38.99       40.27      3.83 o
   1  18   7       82.69       87.20      5.33 o
   2  18   7      115.35      116.50      7.34 o
   3  18   7        0.32        0.20      3.13 o
   4  18   7        3.73        2.51      3.57 o
   5  18   7       76.24       73.51      7.24 o
   6  18   7       55.43       55.55      6.39 o
   7  18   7       72.26       76.73      9.76 o
   8  18   7       34.91       31.07      8.15 o
   9  18   7        4.17        2.50      6.81 o
  10  18   7       10.63        2.82      8.05 o
 -10  19   7       41.83       24.99      9.69 o
  -9  19   7       10.83       -0.41      8.03 o
  -8  19   7       17.99       16.76      6.94 o
  -7  19   7       52.62       47.56      7.98 o
  -6  19   7      119.96      111.27     10.38 o
  -5  19   7       33.88       37.39      6.82 o
  -4  19   7       36.74       33.56      5.20 o
  -3  19   7        2.50        1.07      3.37 o
  -2  19   7       64.90       69.59      5.64 o
  -1  19   7       19.26       23.89      4.35 o
   0  19   7        4.11       12.58      4.16 o
   1  19   7        7.34        5.76      6.85 o
   2  19   7       12.97       18.97      3.83 o
   3  19   7        8.81        8.47      3.75 o
   4  19   7       25.72       32.80      4.88 o
   5  19   7      182.57      180.80      9.74 o
   6  19   7      105.47      122.93     10.99 o
   7  19   7       15.16        4.82      6.69 o
   8  19   7       75.96       77.18      9.79 o
   9  19   7        5.29        4.44      9.41 o
 -10  20   7       22.47       33.15     16.25 o
  -9  20   7       17.59       16.99      9.35 o
  -8  20   7       69.13       60.86      8.12 o
  -7  20   7       30.46       23.75      6.04 o
  -6  20   7        0.87       -1.87      6.20 o
  -5  20   7       68.71       76.90      9.79 o
  -4  20   7       94.34       94.93      8.30 o
  -3  20   7       22.99       20.29      5.04 o
  -2  20   7        6.19        3.58      5.26 o
  -1  20   7       51.11       50.03      8.05 o
   0  20   7       19.06       18.63      6.35 o
   1  20   7       38.65       36.26      6.62 o
   2  20   7       17.13       15.90      6.98 o
   3  20   7       11.47        5.56      3.98 o
   4  20   7      137.20      139.26      7.82 o
   5  20   7      115.72      117.68      7.53 o
   6  20   7       17.18       15.21      9.25 o
   7  20   7        5.42        1.13      6.66 o
   8  20   7       16.97       16.96      7.88 o
   9  20   7        2.85       -3.13     14.38 o
  -9  21   7       13.16       29.79     16.22 o
  -8  21   7        6.78        7.06      7.23 o
  -7  21   7       42.43       27.04     12.27 o
  -6  21   7       75.83       83.30     12.88 o
  -5  21   7      169.82      153.92     15.96 o
  -4  21   7       33.43       24.71      9.69 o
  -3  21   7        7.13       10.57      9.65 o
  -2  21   7       38.38       32.00      7.09 o
  -1  21   7       10.87       15.22      6.38 o
   0  21   7      218.23      203.25     12.81 o
   1  21   7        3.32        6.73      5.22 o
   2  21   7      148.48      171.85     10.15 o
   3  21   7      128.74      129.18      9.51 o
   4  21   7       25.92       41.01      5.18 o
   5  21   7       57.85       82.41     17.49 o
   6  21   7       26.45       26.80      8.35 o
   7  21   7      132.61      127.96     11.62 o
   8  21   7      123.04      108.58     12.92 o
  -8  22   7        3.79        5.76      6.74 o
  -7  22   7      104.54      128.16     14.61 o
  -6  22   7        7.47        5.95      8.54 o
  -5  22   7        2.13        7.67      9.48 o
  -4  22   7      110.98      108.29     10.65 o
  -3  22   7      132.33      140.20     11.18 o
  -2  22   7       23.63       43.42      8.00 o
  -1  22   7       74.25       85.80      9.90 o
   0  22   7       91.16       88.10     10.16 o
   1  22   7      557.11      575.17     20.65 o
   2  22   7      139.88      148.77     10.94 o
   3  22   7       49.98       56.59      5.28 o
   4  22   7       22.22       32.29      5.55 o
   5  22   7        0.89        1.68      6.15 o
   6  22   7      160.33      166.01     12.29 o
   7  22   7       29.02       27.77      8.18 o
  -7  23   7       81.19       81.71     17.52 o
  -6  23   7       39.59       34.15     18.84 o
  -5  23   7       72.15       70.42     14.43 o
  -4  23   7       29.86       32.33     10.59 o
  -3  23   7       33.56       21.34      8.66 o
  -2  23   7       32.80       46.30      9.37 o
  -1  23   7      203.64      226.90     13.90 o
   0  23   7       27.17       27.70      7.51 o
   1  23   7       46.46       55.67      9.36 o
   2  23   7       53.91       60.45      6.92 o
   3  23   7       21.56       24.85      7.60 o
   4  23   7       69.53       85.41      7.31 o
   5  23   7       70.62       71.33     10.59 o
   6  23   7        1.50        7.02      6.45 o
   7  23   7       31.45       35.85     12.63 o
  -6  24   7       26.75        6.36      8.07 o
  -5  24   7      136.74      155.76     17.09 o
  -4  24   7        9.85       21.08      9.91 o
  -3  24   7       48.89       81.54     15.83 o
  -2  24   7       38.72       54.38      9.46 o
  -1  24   7       38.87       46.68     11.79 o
   0  24   7      129.28      158.62     13.59 o
   1  24   7       60.25       68.31      9.51 o
   2  24   7       12.63       11.26      5.79 o
   3  24   7       79.61       73.54      7.50 o
   4  24   7       16.84       16.51      6.25 o
   5  24   7       20.29       43.34      7.70 o
   6  24   7        3.81        4.03     11.15 o
  -5  25   7       11.48       11.92      9.41 o
  -4  25   7      140.34      130.17     16.58 o
  -3  25   7       74.96       60.50      9.20 o
  -2  25   7       64.12       58.82      9.22 o
  -1  25   7       65.33       71.81     16.53 o
   0  25   7        0.14       -4.74     12.89 o
   1  25   7      169.07      175.72     16.38 o
   2  25   7       21.51       29.05      9.48 o
   3  25   7       90.24      104.03      9.93 o
   4  25   7       24.04       31.21     10.25 o
  -3  26   7      124.46      150.58     38.08 o
  -2  26   7        8.90       12.14     10.89 o
  -1  26   7       11.80       28.84      7.55 o
   0  26   7      137.80      167.81     29.46 o
   1  26   7       26.73       41.16     16.67 o
   2  26   7       26.58       40.34     13.00 o
 -14   0   8        0.06        3.84      8.50 o
 -13   0   8      106.30       89.77     13.78 o
 -12   0   8      220.58      207.18     16.04 o
 -11   0   8       78.07       90.00      9.57 o
 -10   0   8      119.98      109.47      6.38 o
  -9   0   8      611.65      608.59     21.82 o
  -8   0   8       40.66       30.21      4.19 o
  -7   0   8       47.28       48.65      4.57 o
  -6   0   8      273.25      266.37      5.50 o
  -5   0   8      384.78      407.82      8.19 o
  -4   0   8      198.53      165.83      5.32 o
  -3   0   8       20.77       17.68      2.61 o
  -2   0   8      169.63      168.02      5.90 o
  -1   0   8      371.85      357.74      8.56 o
   0   0   8        3.59       -0.96      1.27 o
   1   0   8      440.27      410.45      9.11 o
   2   0   8      436.61      422.50      7.38 o
   3   0   8      655.75      673.63     12.91 o
   4   0   8       67.90       78.65      5.64 o
   5   0   8        7.62        6.95      2.71 o
   6   0   8       63.21       57.25      5.42 o
   7   0   8       34.57       30.48      4.53 o
   8   0   8       49.03       52.95      6.55 o
   9   0   8        0.16        0.98      5.74 o
  10   0   8       16.99       31.04      8.04 o
  11   0   8        1.82       12.63      7.14 o
  12   0   8        0.26       -2.56     11.44 o
  13   0   8        4.09       20.44     14.63 o
 -14   1   8       35.04       29.85      7.65 o
 -13   1   8        6.49        2.61      5.86 o
 -12   1   8       55.97       58.40      7.83 o
 -11   1   8       54.96       48.05      8.48 o
 -10   1   8       44.04       43.01      6.32 o
  -9   1   8       74.32       74.85      6.53 o
  -8   1   8        2.27        2.69      2.07 o
  -7   1   8       76.48       80.96      4.17 o
  -6   1   8       68.03       67.70      3.65 o
  -5   1   8      766.21      742.67      9.65 o
  -4   1   8      939.26      886.22     10.85 o
  -3   1   8       70.94       69.45      2.98 o
  -2   1   8      429.38      414.38      6.62 o
  -1   1   8       41.01       51.52      3.04 o
   0   1   8      714.44      701.88      7.34 o
   1   1   8      624.44      590.59      7.98 o
   2   1   8        8.46        4.92      1.56 o
   3   1   8      179.76      193.25      4.73 o
   4   1   8      580.61      522.45      8.75 o
   5   1   8        7.88        4.82      2.23 o
   6   1   8       39.19       29.67      3.07 o
   7   1   8       50.20       47.31      3.70 o
   8   1   8       27.84       23.11      3.82 o
   9   1   8       22.86       41.33      6.24 o
  10   1   8       72.36       80.40      7.31 o
  11   1   8       28.53       38.73      6.35 o
  12   1   8        5.90        8.91      6.55 o
  13   1   8       24.42       33.43      8.92 o
 -14   2   8      124.94      141.14     21.10 o
 -13   2   8       54.07       40.82      7.72 o
 -12   2   8       18.04       21.79      6.10 o
 -11   2   8        4.76        8.25      9.45 o
 -10   2   8      113.15      119.14      7.33 o
  -9   2   8       16.83       12.06      4.29 o
  -8   2   8      147.64      135.55      6.16 o
  -7   2   8       72.37       71.58      3.44 o
  -6   2   8      235.29      230.74      6.27 o
  -5   2   8      784.56      769.98     10.53 o
  -4   2   8      206.35      209.05      5.22 o
  -3   2   8      108.26      105.31      4.72 o
  -2   2   8      124.48      122.32      3.33 o
  -1   2   8     1066.20     1034.72      9.70 o
   0   2   8      557.85      553.32      6.30 o
   1   2   8      114.63      118.24      3.84 o
   2   2   8       26.10       24.51      2.45 o
   3   2   8       94.87       87.49      3.68 o
   4   2   8       24.05       12.12      2.26 o
   5   2   8      381.78      342.73      6.96 o
   6   2   8       14.76       10.78      2.09 o
   7   2   8      122.30      115.03      5.22 o
   8   2   8       69.38       70.91      5.06 o
   9   2   8       17.32       14.08      6.15 o
  10   2   8       35.12       36.23      5.81 o
  11   2   8       84.18       87.07      8.09 o
  12   2   8       37.01       51.49      7.86 o
  13   2   8       29.64       48.55      7.04 o
 -14   3   8       77.47       96.41     10.73 o
 -13   3   8       12.28       11.78      6.47 o
 -12   3   8       46.38       42.31      7.29 o
 -11   3   8       63.63       54.88      5.24 o
 -10   3   8       71.24       67.10      7.06 o
  -9   3   8        4.79        8.18      3.18 o
  -8   3   8       90.23       97.85      4.94 o
  -7   3   8       12.85       18.64      3.02 o
  -6   3   8       73.04       60.80      4.33 o
  -5   3   8      313.59      308.43      6.77 o
  -4   3   8      464.42      448.73      8.30 o
  -3   3   8       74.51       62.35      3.79 o
  -2   3   8      238.51      232.37      3.59 o
  -1   3   8      212.61      208.81      3.84 o
   0   3   8      198.04      190.63      5.02 o
   1   3   8      225.84      212.15      4.70 o
   2   3   8       15.04       17.19      2.09 o
   3   3   8      324.55      277.77      5.75 o
   4   3   8       42.06       47.90      3.67 o
   5   3   8       12.87        9.69      2.45 o
   6   3   8       47.65       44.37      3.52 o
   7   3   8       76.96       62.43      4.12 o
   8   3   8        6.08        7.38      4.49 o
   9   3   8      112.83      131.43      9.41 o
  10   3   8       12.05       17.39      5.06 o
  11   3   8       16.98       24.08      6.08 o
  12   3   8       10.56        0.95      7.27 o
  13   3   8       21.88       42.12      8.97 o
 -14   4   8       25.85       15.95      7.05 o
 -13   4   8       11.58        6.93      5.83 o
 -12   4   8       24.96       25.75      6.34 o
 -11   4   8       17.26       13.70      5.41 o
 -10   4   8      114.96      103.71      6.13 o
  -9   4   8        3.37        4.62      3.77 o
  -8   4   8       16.08       21.37      3.28 o
  -7   4   8        6.80        7.71      2.40 o
  -6   4   8      186.96      187.88      6.55 o
  -5   4   8      126.94      112.44      5.43 o
  -4   4   8       53.99       57.28      3.67 o
  -3   4   8       21.79       24.05      1.91 o
  -2   4   8       44.98       45.97      2.68 o
  -1   4   8      576.45      563.88      7.35 o
   0   4   8       62.69       64.85      2.80 o
   1   4   8      472.55      511.16      6.53 o
   2   4   8       44.39       44.57      2.80 o
   3   4   8      209.45      192.68      4.68 o
   4   4   8       88.47       78.72      3.74 o
   5   4   8       77.54       70.84      3.96 o
   6   4   8      430.95      413.64      7.98 o
   7   4   8       79.27       71.54      4.32 o
   8   4   8       67.50       71.45      5.24 o
   9   4   8       34.05       29.08      5.13 o
  10   4   8        8.53        1.75      4.98 o
  11   4   8       90.20      109.69     10.15 o
  12   4   8       29.50       34.24      8.75 o
  13   4   8       77.19       97.46     14.18 o
 -14   5   8       36.43       32.41      7.32 o
 -13   5   8       10.60       15.76      6.44 o
 -12   5   8        6.58        7.46      5.87 o
 -11   5   8      155.59      161.33      9.99 o
 -10   5   8       56.40       60.50      6.15 o
  -9   5   8      196.39      196.86      8.40 o
  -8   5   8       24.36       19.24      3.22 o
  -7   5   8      161.76      160.51      6.39 o
  -6   5   8      236.27      239.72      6.17 o
  -5   5   8      132.39      114.27      4.41 o
  -4   5   8      116.47       98.58      3.82 o
  -3   5   8      142.75      138.26      4.89 o
  -2   5   8      196.00      198.79      4.19 o
  -1   5   8      460.40      455.19      6.79 o
   0   5   8        7.71        6.12      1.46 o
   1   5   8      166.37      149.65      3.98 o
   2   5   8     1233.16     1158.20     12.41 o
   3   5   8       41.70       34.30      2.52 o
   4   5   8       34.81       26.08      2.66 o
   5   5   8       97.14       86.59      4.03 o
   6   5   8      245.00      221.90      6.06 o
   7   5   8       33.56       33.76      3.55 o
   8   5   8      168.73      176.03      8.28 o
   9   5   8      267.12      280.86     10.37 o
  10   5   8      108.95      110.72      8.50 o
  11   5   8       23.56       26.51      5.55 o
  12   5   8        9.49       13.93      7.91 o
  13   5   8       46.81       81.53      9.05 o
 -14   6   8       52.98       70.00     10.18 o
 -13   6   8       32.76       36.61      7.25 o
 -12   6   8      209.85      193.25     11.66 o
 -11   6   8       10.33        1.49      7.68 o
 -10   6   8       21.86       17.00      8.54 o
  -9   6   8       11.52       14.14      3.25 o
  -8   6   8       72.00       65.91      4.88 o
  -7   6   8       70.18       64.89      4.77 o
  -6   6   8      164.03      155.54      5.90 o
  -5   6   8      108.11       82.83      4.59 o
  -4   6   8       37.90       30.17      3.00 o
  -3   6   8      146.29      131.91      3.88 o
  -2   6   8      188.80      187.92      4.30 o
  -1   6   8      148.28      144.60      4.49 o
   0   6   8      530.50      512.55      8.97 o
   1   6   8      344.64      341.96      6.00 o
   2   6   8      645.94      581.38      8.93 o
   3   6   8       10.62       14.12      1.90 o
   4   6   8      322.05      303.43      6.09 o
   5   6   8       22.22       19.88      2.54 o
   6   6   8        9.96       11.07      2.52 o
   7   6   8      298.11      276.03      7.56 o
   8   6   8       48.73       45.67      4.62 o
   9   6   8       73.79       79.91      6.53 o
  10   6   8      320.11      326.26     11.99 o
  11   6   8       60.89       66.72      8.58 o
  12   6   8       38.77       63.35      8.34 o
  13   6   8       51.46       83.63     16.18 o
 -14   7   8        4.41        7.44      5.90 o
 -13   7   8       63.00       64.28      9.26 o
 -12   7   8       83.82       83.98     14.46 o
 -11   7   8       30.64       10.48      9.01 o
 -10   7   8       72.64       59.10     11.71 o
  -9   7   8      186.91      186.32     11.50 o
  -8   7   8       19.22       35.25      6.01 o
  -7   7   8      273.94      254.12      8.66 o
  -6   7   8      217.26      197.27      6.77 o
  -5   7   8        4.68        3.16      2.03 o
  -4   7   8       33.45       40.87      3.87 o
  -3   7   8      213.42      228.82      4.77 o
  -2   7   8      826.18      854.52     10.12 o
  -1   7   8       45.66       52.78      3.65 o
   0   7   8      971.00      884.40     10.57 o
   1   7   8      164.87      149.07      4.21 o
   2   7   8       59.05       63.39      3.37 o
   3   7   8      228.15      207.52      4.84 o
   4   7   8      186.64      169.66      4.61 o
   5   7   8       42.55       41.72      3.14 o
   6   7   8        2.24        2.72      2.19 o
   7   7   8        9.60        9.26      2.72 o
   8   7   8        2.30        4.19      3.20 o
   9   7   8        7.65       12.65      4.16 o
  10   7   8       96.62      118.39      8.85 o
  11   7   8       52.76       53.18     13.58 o
  12   7   8       18.92       22.60      9.27 o
  13   7   8       11.63       33.57      7.72 o
 -14   8   8       29.14       33.23      7.37 o
 -13   8   8       60.33       70.84      9.32 o
 -12   8   8        4.89        0.88      8.15 o
 -11   8   8       75.12       48.66     11.88 o
 -10   8   8       10.59       24.82      7.73 o
  -9   8   8        0.52        6.64      3.89 o
  -8   8   8      158.84      159.41      7.39 o
  -7   8   8      118.86      102.43      6.39 o
  -6   8   8      134.20      121.69      4.48 o
  -5   8   8      221.09      235.67      4.98 o
  -4   8   8      337.53      391.23      7.61 o
  -3   8   8      180.36      198.99      4.74 o
  -2   8   8      568.14      546.76      9.21 o
  -1   8   8      490.38      422.82      7.14 o
   0   8   8      110.60      105.16      3.61 o
   1   8   8      202.22      203.33      4.91 o
   2   8   8      188.14      164.36      4.85 o
   3   8   8       10.58       11.43      2.05 o
   4   8   8       46.14       47.54      3.05 o
   5   8   8      104.15       97.97      4.33 o
   6   8   8      167.37      162.31      5.35 o
   7   8   8       52.47       64.08      4.84 o
   8   8   8        0.48        4.36      3.03 o
   9   8   8       21.53       21.54      5.70 o
  10   8   8       97.11      100.65      9.09 o
  11   8   8       23.04       44.26     10.21 o
  12   8   8       15.38       32.54      7.28 o
  13   8   8       18.05       42.49     28.81 o
 -13   9   8       28.90       20.77     11.29 o
 -12   9   8       81.06       73.87     15.12 o
 -11   9   8      107.33       81.38     14.43 o
 -10   9   8       60.79       42.44     11.29 o
  -9   9   8       35.06       37.16      5.86 o
  -8   9   8       40.09       39.24      4.60 o
  -7   9   8       22.24       20.19      3.71 o
  -6   9   8      264.27      250.65      6.91 o
  -5   9   8      434.68      376.88      7.87 o
  -4   9   8      349.88      271.13      6.66 o
  -3   9   8      135.10      131.05      5.55 o
  -2   9   8      281.31      239.73      6.21 o
  -1   9   8       60.88       69.23      4.00 o
   0   9   8      572.61      519.30      7.85 o
   1   9   8      356.07      283.86      5.59 o
   2   9   8      149.06      125.24      4.42 o
   3   9   8      222.94      191.77      4.73 o
   4   9   8       97.48       96.79      4.23 o
   5   9   8       47.21       48.67      3.34 o
   6   9   8       11.93       10.97      3.07 o
   7   9   8       68.06       68.07      5.26 o
   8   9   8       28.32       26.61      5.05 o
   9   9   8        9.22        6.47      5.07 o
  10   9   8       51.26       61.71      9.24 o
  11   9   8        3.67       11.19      7.42 o
  12   9   8       37.47       36.19     10.87 o
 -13  10   8      119.06      118.17     17.90 o
 -12  10   8       46.83       41.53     12.40 o
 -11  10   8       16.81        4.43      9.53 o
 -10  10   8      115.83       99.58     15.11 o
  -9  10   8       52.77       49.97     10.16 o
  -8  10   8       57.94       56.54      5.60 o
  -7  10   8       67.40       61.77      5.74 o
  -6  10   8      124.82      123.08      5.57 o
  -5  10   8      789.39      708.87     11.76 o
  -4  10   8      455.91      412.42      8.63 o
  -3  10   8      824.74      770.85     12.55 o
  -2  10   8       85.27       75.92      3.86 o
  -1  10   8      538.87      496.59      7.79 o
   0  10   8       61.05       67.24      3.45 o
   1  10   8      200.96      187.85      4.70 o
   2  10   8      325.31      298.32      6.48 o
   3  10   8      354.95      337.48      6.12 o
   4  10   8      184.30      172.49      5.06 o
   5  10   8       20.96       19.08      2.66 o
   6  10   8       28.68       23.86      3.36 o
   7  10   8      264.96      255.35      8.19 o
   8  10   8      200.33      194.76      9.24 o
   9  10   8       45.99       55.95      7.34 o
  10  10   8       28.74       38.89      8.64 o
  11  10   8       52.79       55.13      9.29 o
  12  10   8       21.37       33.03      8.57 o
 -13  11   8        0.77        1.90      8.69 o
 -11  11   8       57.09       62.72     13.76 o
 -10  11   8      113.82      115.16     12.71 o
  -9  11   8       66.57       66.81     10.10 o
  -8  11   8       50.59       53.87      9.29 o
  -7  11   8       61.65       68.39      7.36 o
  -6  11   8       31.09       35.53      3.81 o
  -5  11   8      330.74      292.38      7.52 o
  -4  11   8      240.48      209.35      6.42 o
  -3  11   8      129.92      135.79      5.66 o
  -2  11   8      148.57      142.89      4.25 o
  -1  11   8       29.44       24.37      2.95 o
   0  11   8       94.75      102.23      4.53 o
   1  11   8       25.54       20.90      2.21 o
   2  11   8      238.59      225.67      5.76 o
   3  11   8       93.70       91.78      3.90 o
   4  11   8      265.25      239.36      5.54 o
   5  11   8      215.01      195.19      5.85 o
   6  11   8      418.75      410.14      9.88 o
   7  11   8      102.36       99.17      7.51 o
   8  11   8      300.16      309.52     11.12 o
   9  11   8       62.18       58.17      8.91 o
  10  11   8       34.27       30.07      8.28 o
  11  11   8       33.09       33.04      8.71 o
  12  11   8       38.64       63.48      9.66 o
 -13  12   8      103.30       84.48     16.21 o
 -12  12   8       65.98       57.39     14.32 o
 -11  12   8       48.78       46.21     13.05 o
 -10  12   8       45.77       53.71     10.23 o
  -9  12   8        3.57       12.85      7.54 o
  -8  12   8       24.50       25.83      7.79 o
  -7  12   8       13.93       20.65      3.75 o
  -6  12   8       76.96       74.76      5.17 o
  -5  12   8       38.01       41.97      4.14 o
  -4  12   8       26.76       30.84      3.55 o
  -3  12   8       91.68       89.11      5.79 o
  -2  12   8       98.83       99.17      5.11 o
  -1  12   8       75.95       66.43      3.46 o
   0  12   8       40.76       42.94      3.49 o
   1  12   8      782.69      704.64     11.23 o
   2  12   8       64.74       67.90      3.87 o
   3  12   8       60.59       53.26      3.26 o
   4  12   8       59.84       57.76      3.45 o
   5  12   8        1.04        0.80      2.31 o
   6  12   8      149.15      151.40      7.32 o
   7  12   8       46.08       48.17      5.20 o
   8  12   8       42.04       39.65      6.55 o
   9  12   8       70.90       83.83      9.91 o
  10  12   8       94.44       88.76     10.22 o
  11  12   8       80.98       81.49     10.43 o
  12  12   8       20.46       57.63     18.61 o
 -12  13   8       18.58       20.82     11.34 o
 -11  13   8       40.86       35.95     12.73 o
 -10  13   8        3.59        9.38      7.72 o
  -9  13   8      116.25      125.20     32.81 o
  -8  13   8       32.43       31.72      8.39 o
  -7  13   8        4.63       -0.26      6.07 o
  -6  13   8       53.09       52.80      6.74 o
  -5  13   8       66.36       81.05      7.61 o
  -4  13   8       42.34       44.03      2.94 o
  -3  13   8       27.07       21.08      3.23 o
  -2  13   8      186.92      176.76      5.25 o
  -1  13   8       74.83       77.10      4.84 o
   0  13   8      250.18      223.56      5.67 o
   1  13   8       45.11       41.80      3.58 o
   2  13   8      121.55      109.51      5.73 o
   3  13   8       39.15       32.44      3.21 o
   4  13   8      108.51       95.55      4.27 o
   5  13   8      114.41      130.56      6.36 o
   6  13   8       20.72       22.21      3.93 o
   7  13   8        7.12       14.73      4.02 o
   8  13   8      305.51      320.35     12.63 o
   9  13   8        5.79        0.47     10.78 o
  10  13   8       23.12       19.81      7.76 o
  11  13   8        3.30        7.45      7.34 o
 -12  14   8       95.64       82.41     16.79 o
 -11  14   8       70.07       67.29     11.73 o
 -10  14   8      162.74      136.63     33.26 o
  -9  14   8       39.28       45.70      9.97 o
  -8  14   8       36.16       40.17      7.06 o
  -7  14   8       61.81       72.39     11.22 o
  -6  14   8       50.44       56.73      9.18 o
  -5  14   8      115.23      115.08      5.18 o
  -4  14   8       20.03       21.03      2.56 o
  -3  14   8       18.80       13.09      2.78 o
  -2  14   8      273.88      263.55      6.53 o
  -1  14   8       32.55       25.64      3.19 o
   0  14   8        2.33        3.08      2.27 o
   1  14   8      259.84      245.83      6.98 o
   2  14   8       35.31       34.41      3.23 o
   3  14   8      182.10      169.62      5.64 o
   4  14   8      291.36      272.29      7.32 o
   5  14   8        1.74        3.90      3.60 o
   6  14   8       91.69       89.87      5.99 o
   7  14   8       73.29       88.64      7.30 o
   8  14   8        3.77       -7.38      8.71 o
   9  14   8       38.82       39.19      8.34 o
  10  14   8       41.90       48.63      9.24 o
  11  14   8       49.06       54.25     10.91 o
 -12  15   8      114.92      100.78     17.18 o
 -11  15   8       50.94       42.62     10.19 o
 -10  15   8       70.38       78.74     12.66 o
  -9  15   8      229.58      230.36     16.87 o
  -8  15   8      116.03      121.35     14.05 o
  -7  15   8       43.11       31.85      5.59 o
  -6  15   8       11.43        9.63      4.42 o
  -5  15   8      130.55      136.29      5.18 o
  -4  15   8       49.58       72.62      5.58 o
  -3  15   8       55.72       53.53      4.33 o
  -2  15   8      252.44      256.43      7.14 o
  -1  15   8       37.71       40.16      3.86 o
   0  15   8       65.27       55.66      4.25 o
   1  15   8       44.38       44.33      3.06 o
   2  15   8      161.27      138.34      5.38 o
   3  15   8       62.22       50.13      4.38 o
   4  15   8       89.44       80.80      6.54 o
   5  15   8      155.85      153.60      6.92 o
   6  15   8      102.19       98.44      6.78 o
   7  15   8       38.89       39.58      9.50 o
   8  15   8       63.28       66.70      9.45 o
   9  15   8       50.04       58.93     10.95 o
  10  15   8       67.43       79.82     10.56 o
  11  15   8       24.91       30.05     13.31 o
 -11  16   8       13.49       21.86      8.68 o
 -10  16   8       67.24       62.02     12.25 o
  -9  16   8       95.01       84.10     12.53 o
  -8  16   8      201.17      203.09     17.95 o
  -7  16   8       63.43       64.34     28.16 o
  -6  16   8      421.37      450.37     30.28 o
  -5  16   8       14.15       16.34      3.43 o
  -4  16   8       72.65       86.27      6.67 o
  -3  16   8       38.95       52.57      3.89 o
  -2  16   8       45.36       54.65      3.58 o
  -1  16   8       46.44       41.59      4.24 o
   0  16   8       38.12       39.77      3.91 o
   1  16   8       20.08       20.88      3.70 o
   2  16   8       15.54       19.03      2.95 o
   3  16   8       77.39       63.41      4.97 o
   4  16   8       13.45        5.42      3.47 o
   5  16   8       30.77       26.09      4.60 o
   6  16   8       32.00       26.33      4.55 o
   7  16   8       22.70       26.17      5.95 o
   8  16   8       60.18       54.93      9.09 o
   9  16   8       81.98       84.73      9.88 o
  10  16   8       49.81       69.79      9.99 o
 -11  17   8      158.92      153.49     16.76 o
 -10  17   8       29.12       35.88     10.62 o
  -9  17   8       43.03       48.59     11.10 o
  -8  17   8       99.14       96.33     13.37 o
  -7  17   8      105.32      103.75     16.76 o
  -6  17   8        8.52       19.87      8.54 o
  -5  17   8       14.51        7.30      4.06 o
  -4  17   8      121.99      139.89      8.20 o
  -3  17   8      144.39      172.04      7.79 o
  -2  17   8       16.95       16.63      3.42 o
  -1  17   8      146.19      160.10      6.01 o
   0  17   8        2.62        3.82      2.58 o
   1  17   8       21.71       19.70      3.98 o
   2  17   8      360.61      333.90     10.23 o
   3  17   8       88.26       83.89      7.44 o
   4  17   8      326.35      332.23     10.06 o
   5  17   8       36.25       45.67      7.44 o
   6  17   8      131.19      135.18      8.04 o
   7  17   8       54.25       60.26      8.78 o
   8  17   8       13.28        4.60      7.52 o
   9  17   8       85.29      108.45     18.14 o
  10  17   8       82.23       82.28     10.43 o
 -10  18   8        8.83        2.19      7.93 o
  -9  18   8       48.45       49.48     11.34 o
  -8  18   8       46.70       38.13     10.97 o
  -7  18   8      177.62      199.69     23.06 o
  -6  18   8        8.05        5.64      5.28 o
  -5  18   8       20.78       26.10      5.33 o
  -4  18   8       18.18       20.14      5.23 o
  -3  18   8       30.11       20.71      6.86 o
  -2  18   8       71.93       75.08      5.78 o
  -1  18   8       27.89       21.48      4.05 o
   0  18   8       85.04       84.51      6.21 o
   1  18   8       18.26       16.24      4.47 o
   2  18   8       16.19       24.09      5.71 o
   3  18   8      146.38      171.89      9.48 o
   4  18   8       57.40       63.44      5.79 o
   5  18   8       25.48       28.65      4.78 o
   6  18   8        1.52        1.33      5.10 o
   7  18   8       71.91       56.51     10.61 o
   8  18   8       88.90       78.84      9.89 o
   9  18   8       92.60      102.14     10.72 o
 -10  19   8        7.62       -3.77      8.19 o
  -9  19   8       34.76       38.71     10.78 o
  -8  19   8       25.44       18.43     13.08 o
  -7  19   8       26.25       16.26      9.15 o
  -6  19   8       12.62        6.82      4.28 o
  -5  19   8      190.39      184.87      9.73 o
  -4  19   8       96.22       95.21      7.96 o
  -3  19   8       68.44       76.66      7.57 o
  -2  19   8       74.39       79.50      6.13 o
  -1  19   8        0.76       -1.15      3.74 o
   0  19   8       48.32       39.76      7.42 o
   1  19   8       19.34       17.39      4.70 o
   2  19   8        6.39       12.18      4.48 o
   3  19   8      113.18      124.92      9.09 o
   4  19   8       61.37       59.13      6.41 o
   5  19   8       74.17       74.13      6.17 o
   6  19   8       20.64       20.00      7.53 o
   7  19   8       39.78       40.80      9.66 o
   8  19   8      107.53       92.21     10.48 o
   9  19   8        7.57        8.65      8.38 o
  -9  20   8       25.25       28.38     10.49 o
  -8  20   8       39.77       34.48     16.18 o
  -7  20   8       23.46       19.40      9.62 o
  -6  20   8       38.82       41.66      7.71 o
  -5  20   8       74.31       71.34      7.41 o
  -4  20   8        4.78        0.16      4.63 o
  -3  20   8       27.09       22.68      5.72 o
  -2  20   8      155.20      144.52     11.32 o
  -1  20   8       24.02       29.61      8.20 o
   0  20   8       77.48       81.69     10.96 o
   1  20   8        3.17        6.69      6.07 o
   2  20   8       35.10       30.61      5.96 o
   3  20   8       40.82       43.30      6.28 o
   4  20   8       45.09       43.14      9.88 o
   5  20   8      199.64      194.93      8.82 o
   6  20   8       41.99       50.70      8.22 o
   7  20   8      130.30      121.54     11.32 o
   8  20   8       57.03       58.50      9.11 o
  -8  21   8       15.54       12.23     13.93 o
  -7  21   8        9.90        3.18      4.42 o
  -6  21   8       16.27       22.19      8.45 o
  -5  21   8       14.29       15.13      8.92 o
  -4  21   8       91.49       79.97      9.36 o
  -3  21   8       29.12       31.72      6.96 o
  -2  21   8      134.24      137.71     14.94 o
  -1  21   8      133.49      126.45     11.20 o
   0  21   8       40.81       40.26      7.96 o
   1  21   8      242.87      239.24     11.89 o
   2  21   8       60.21       72.43     10.68 o
   3  21   8      206.53      183.64     12.46 o
   4  21   8       94.90      103.42      8.05 o
   5  21   8       28.33       32.52      7.38 o
   6  21   8       74.51       91.80      9.93 o
   7  21   8       63.73       88.85     16.84 o
  -7  22   8       19.14       25.00      7.31 o
  -6  22   8      109.49      133.72     14.08 o
  -5  22   8       32.66       26.08     17.85 o
  -4  22   8       46.81       30.40     14.49 o
  -3  22   8       62.08       72.48     18.27 o
  -2  22   8       26.76       19.79      9.76 o
  -1  22   8      266.32      290.14     22.18 o
   0  22   8       52.84       45.10      8.55 o
   1  22   8      113.89      111.85     10.02 o
   2  22   8        6.29       15.14      5.08 o
   3  22   8      279.91      282.14     15.82 o
   4  22   8       27.58       32.43      5.71 o
   5  22   8       16.55       10.74      5.98 o
   6  22   8      142.04      143.61     11.19 o
   7  22   8        6.17        2.77     14.19 o
  -6  23   8       36.09       27.00     13.04 o
  -5  23   8       40.96       41.05     13.82 o
  -4  23   8       22.43       24.52      6.83 o
  -3  23   8      209.12      221.44     13.84 o
  -2  23   8        2.10       -4.99      5.55 o
  -1  23   8       23.26       26.69      7.43 o
   0  23   8        7.24        7.87      6.55 o
   1  23   8       26.05       22.99      6.54 o
   2  23   8       70.14       71.48      8.73 o
   3  23   8       69.55       80.14     10.06 o
   4  23   8        1.50        7.62      4.62 o
   5  23   8        0.36       -6.83      6.83 o
   6  23   8        1.39      -10.73     10.73 o
  -5  24   8       19.16       36.37      9.95 o
  -4  24   8       38.99       38.36      7.42 o
  -3  24   8       12.26       15.62      9.78 o
  -2  24   8        1.15       -2.99      5.65 o
  -1  24   8       59.57       50.47     16.32 o
   0  24   8        6.47        9.22      8.18 o
   1  24   8       60.47       71.97      8.71 o
   2  24   8       69.64       75.01     14.81 o
   3  24   8        0.92       20.27     12.49 o
   4  24   8        2.35       20.69      8.72 o
  -4  25   8       27.37       42.49     16.22 o
  -3  25   8        5.29        8.13      6.34 o
  -2  25   8      145.06      141.24     12.52 o
  -1  25   8       23.18       38.32     16.35 o
   0  25   8        0.56        4.52      6.26 o
   1  25   8       68.38       70.12      8.60 o
   2  25   8       66.57       50.06      7.78 o
   3  25   8        9.85       21.45      7.92 o
 -14   0   9        8.11       26.75     10.03 o
 -13   0   9        0.02       -5.76      7.21 o
 -12   0   9        0.03       -6.34      6.34 o
 -11   0   9       30.58       24.42      8.36 o
 -10   0   9      254.60      240.64     14.66 o
  -9   0   9      126.74      131.45     10.65 o
  -8   0   9       22.54       20.01      3.99 o
  -7   0   9      202.39      211.70      9.87 o
  -6   0   9      206.93      170.11      5.75 o
  -5   0   9      688.39      708.58     12.23 o
  -4   0   9      313.11      282.62      7.45 o
  -3   0   9      248.16      240.31      7.15 o
  -2   0   9      374.64      348.36      8.89 o
  -1   0   9      102.14       90.03      4.19 o
   0   0   9     2698.51     2667.12     33.06 o
   1   0   9        5.53        8.60      3.10 o
   2   0   9       69.71       56.24      4.49 o
   3   0   9      781.03      744.35     13.79 o
   4   0   9      190.52      153.05      7.84 o
   5   0   9      766.55      733.77     15.07 o
   6   0   9      105.69       94.73      6.82 o
   7   0   9       16.64       18.79      4.20 o
   8   0   9       37.53       33.14      7.20 o
   9   0   9       13.59       16.77      8.72 o
  10   0   9        3.60        5.28     15.92 o
  11   0   9        5.57       11.30      8.37 o
  12   0   9        2.91       40.31     10.96 o
  13   0   9       94.06      149.47     36.44 o
 -14   1   9       11.14        6.35      5.73 o
 -13   1   9       60.03       52.51      9.85 o
 -12   1   9      110.91       89.61      8.98 o
 -11   1   9       96.17       91.26      8.86 o
 -10   1   9       62.91       60.72      6.63 o
  -9   1   9      126.56      138.97      7.61 o
  -8   1   9       94.19       93.27      5.17 o
  -7   1   9       11.45       10.94      2.17 o
  -6   1   9       70.97       68.81      4.20 o
  -5   1   9      458.64      473.89      7.80 o
  -4   1   9       70.63       72.69      3.18 o
  -3   1   9      302.59      292.55      5.81 o
  -2   1   9     1175.43     1152.12     13.15 o
  -1   1   9      184.52      194.54      4.77 o
   0   1   9      364.42      366.74      6.18 o
   1   1   9      863.26      856.79     10.58 o
   2   1   9     1166.41     1123.97     13.63 o
   3   1   9       81.46       71.73      3.59 o
   4   1   9       18.09       13.08      2.24 o
   5   1   9      141.48      144.60      5.25 o
   6   1   9      196.92      173.33      5.90 o
   7   1   9       17.89       14.94      2.93 o
   8   1   9       19.23       16.91      3.78 o
   9   1   9        2.64       10.38      5.82 o
  10   1   9        4.63        7.58      5.73 o
  11   1   9       15.86       24.60      8.21 o
  12   1   9       11.81       15.21      6.57 o
  13   1   9       18.62       59.11     13.00 o
 -14   2   9        6.49        6.96      6.41 o
 -13   2   9        5.27       10.06      5.96 o
 -12   2   9       96.82      106.56     10.02 o
 -11   2   9       84.92       86.97      8.29 o
 -10   2   9      105.89      124.62     14.12 o
  -9   2   9       52.06       50.77      5.59 o
  -8   2   9       40.55       37.45      4.13 o
  -7   2   9       86.18       74.86      4.99 o
  -6   2   9      163.49      162.50      5.35 o
  -5   2   9       80.74       81.22      4.06 o
  -4   2   9      124.54      107.65      4.45 o
  -3   2   9     1313.89     1265.29     12.46 o
  -2   2   9      114.67      119.49      4.22 o
  -1   2   9      775.33      753.68      9.43 o
   0   2   9      211.56      219.25      4.59 o
   1   2   9      281.55      266.74      5.83 o
   2   2   9      126.07      124.34      4.03 o
   3   2   9      154.80      145.88      4.24 o
   4   2   9       84.48       70.80      3.80 o
   5   2   9      148.17      115.34      4.98 o
   6   2   9       86.04       89.29      4.75 o
   7   2   9        0.70        2.54      2.30 o
   8   2   9       78.85       76.73      5.38 o
   9   2   9       15.76        8.21      5.84 o
  10   2   9       35.19       34.97      7.38 o
  11   2   9       54.06       73.84      8.21 o
  12   2   9       15.07       13.45      8.96 o
  13   2   9        5.78       13.77      5.75 o
 -14   3   9       14.91       16.17      6.49 o
 -13   3   9        4.26        8.01      6.00 o
 -12   3   9       10.50       18.52      5.97 o
 -11   3   9      103.67       91.41      8.37 o
 -10   3   9      175.72      180.80      7.33 o
  -9   3   9       78.03       69.83      5.76 o
  -8   3   9       52.30       48.48      4.41 o
  -7   3   9       50.73       51.29      3.98 o
  -6   3   9      614.83      606.66     11.17 o
  -5   3   9      182.74      176.88      5.52 o
  -4   3   9      375.99      390.55      8.15 o
  -3   3   9      534.61      495.41      7.19 o
  -2   3   9      314.67      335.40      5.26 o
  -1   3   9       62.90       51.54      2.87 o
   0   3   9      160.09      144.19      4.11 o
   1   3   9      242.20      228.14      5.41 o
   2   3   9       11.49        8.52      2.19 o
   3   3   9      197.87      181.33      4.98 o
   4   3   9      108.42       94.19      4.07 o
   5   3   9      126.44      117.10      5.12 o
   6   3   9       61.86       46.75      3.77 o
   7   3   9      103.98       92.85      5.13 o
   8   3   9       66.09       58.39      5.35 o
   9   3   9       36.46       29.48      7.01 o
  10   3   9       31.59       38.43      7.77 o
  11   3   9       41.97       49.10     10.99 o
  12   3   9        0.66       19.41     15.63 o
  13   3   9       11.01        6.65      9.95 o
 -14   4   9        2.59        3.06      8.45 o
 -13   4   9        7.62       10.79      5.72 o
 -12   4   9       82.86       76.67      8.64 o
 -11   4   9       12.30       16.53      5.52 o
 -10   4   9       16.63       33.70      5.80 o
  -9   4   9       41.47       52.54      3.89 o
  -8   4   9      350.30      354.38     14.45 o
  -7   4   9       82.62       83.64      3.82 o
  -6   4   9      107.16       97.17      5.15 o
  -5   4   9       48.14       47.75      3.91 o
  -4   4   9      101.14       96.37      4.82 o
  -3   4   9      136.22      128.48      3.69 o
  -2   4   9       60.13       53.99      2.57 o
  -1   4   9       25.21       21.85      3.53 o
   0   4   9      100.60       97.65      3.53 o
   1   4   9      540.14      478.59      7.70 o
   2   4   9      196.66      181.34      4.73 o
   3   4   9      433.83      420.60      7.83 o
   4   4   9       45.39       38.85      2.97 o
   5   4   9       14.76       10.64      2.51 o
   6   4   9      106.81       98.19      4.93 o
   7   4   9        0.38        0.95      2.81 o
   8   4   9        7.80        9.50      3.41 o
   9   4   9      131.28      126.70     10.71 o
  10   4   9       53.65       78.29     10.09 o
  11   4   9      200.26      215.17     12.70 o
  12   4   9       41.40       76.45     12.50 o
 -13   5   9       40.78       38.85      7.38 o
 -12   5   9       35.37       46.63     12.87 o
 -11   5   9       55.27       41.10      6.67 o
 -10   5   9       33.30       33.32      5.76 o
  -9   5   9        5.68        6.98      2.77 o
  -8   5   9      184.46      183.46      7.75 o
  -7   5   9        2.85        7.85      2.13 o
  -6   5   9        9.34       13.24      2.45 o
  -5   5   9       45.93       41.96      2.93 o
  -4   5   9       18.07       26.33      2.70 o
  -3   5   9      326.52      317.03      5.23 o
  -2   5   9       64.78       63.67      3.35 o
  -1   5   9       91.41       92.14      3.93 o
   0   5   9      949.50      947.44     10.82 o
   1   5   9      127.01      116.14      4.15 o
   2   5   9      121.04      106.56      4.03 o
   3   5   9       34.73       32.82      2.66 o
   4   5   9      388.02      366.87      7.04 o
   5   5   9        4.89        1.55      2.22 o
   6   5   9       54.46       40.83      3.55 o
   7   5   9      144.39      138.57      6.07 o
   8   5   9      121.39      112.73      6.76 o
   9   5   9        4.52        6.95      5.29 o
  10   5   9       42.63       47.96      8.53 o
  11   5   9      131.37      156.99     13.97 o
  12   5   9       15.64       26.80      6.97 o
 -13   6   9       54.95       47.26      8.82 o
 -12   6   9        3.19        2.77      5.33 o
 -11   6   9        7.43        6.06      5.09 o
 -10   6   9      171.42      154.20     14.96 o
  -9   6   9       51.93       57.25      5.59 o
  -8   6   9       31.37       29.02      3.94 o
  -7   6   9      237.14      227.06      8.04 o
  -6   6   9       14.86        7.73      2.41 o
  -5   6   9      355.46      328.56      7.97 o
  -4   6   9      202.21      202.94      6.35 o
  -3   6   9       74.29       64.92      2.89 o
  -2   6   9      426.75      377.85      7.15 o
  -1   6   9      156.46      148.07      4.84 o
   0   6   9      247.03      236.55      5.32 o
   1   6   9        4.09        4.12      1.66 o
   2   6   9      190.34      183.27      4.79 o
   3   6   9      126.53      131.48      4.52 o
   4   6   9      460.88      428.98      7.41 o
   5   6   9       43.50       40.95      3.24 o
   6   6   9       49.30       38.09      3.55 o
   7   6   9        3.05        3.00      2.80 o
   8   6   9       20.39       18.30      3.90 o
   9   6   9       18.05       24.69      6.73 o
  10   6   9        7.01       20.83      5.51 o
  11   6   9        8.19       20.26      6.65 o
  12   6   9       25.16       38.92     11.34 o
 -13   7   9       33.93       31.78      7.23 o
 -12   7   9       30.44       34.43     10.51 o
 -11   7   9       75.11       83.97     13.74 o
 -10   7   9        8.43       16.83      9.18 o
  -9   7   9      168.39      172.57     11.06 o
  -8   7   9       11.24       11.37      2.75 o
  -7   7   9       79.32       77.35      5.45 o
  -6   7   9       34.17       37.13      3.95 o
  -5   7   9       29.57       37.31      4.00 o
  -4   7   9      225.81      229.45      6.96 o
  -3   7   9       20.86       26.05      2.56 o
  -2   7   9       81.12       60.88      3.56 o
  -1   7   9        6.01        5.71      2.08 o
   0   7   9      181.44      161.88      4.42 o
   1   7   9       64.58       64.26      3.22 o
   2   7   9      542.94      483.50      8.11 o
   3   7   9       19.58       18.44      2.41 o
   4   7   9      161.58      142.63      4.74 o
   5   7   9       10.72        9.47      2.25 o
   6   7   9       32.45       30.05      3.54 o
   7   7   9       42.08       41.09      4.67 o
   8   7   9       94.85       98.95      7.26 o
   9   7   9       47.79       29.65      6.29 o
  10   7   9       25.07       39.08      7.15 o
  11   7   9        9.32        6.24      8.99 o
  12   7   9       16.16       15.31      7.64 o
 -13   8   9       15.29       19.16      6.38 o
 -12   8   9       81.01       91.48     15.28 o
 -11   8   9       10.34       11.82      9.04 o
 -10   8   9       85.91       61.79     11.84 o
  -9   8   9        2.89       -0.39      7.34 o
  -8   8   9      132.13      127.20      7.05 o
  -7   8   9       27.03       27.85      4.00 o
  -6   8   9        8.15        6.41      2.87 o
  -5   8   9       23.83       12.88      2.75 o
  -4   8   9       56.80       55.19      3.45 o
  -3   8   9      574.33      523.25      8.66 o
  -2   8   9      227.34      221.03      5.79 o
  -1   8   9       46.73       40.17      3.36 o
   0   8   9      152.78      124.52      3.83 o
   1   8   9       67.46       63.90      3.30 o
   2   8   9      265.67      250.12      5.94 o
   3   8   9      298.52      256.85      6.16 o
   4   8   9      238.23      226.28      5.31 o
   5   8   9        0.01       -0.98      1.75 o
   6   8   9       69.26       64.75      4.49 o
   7   8   9       18.95       20.15      3.98 o
   8   8   9      181.08      174.74     10.09 o
   9   8   9      114.14      115.02      9.35 o
  10   8   9       17.62       27.63      6.37 o
  11   8   9       19.12       17.52      7.62 o
  12   8   9       87.98       97.58     11.18 o
 -13   9   9       45.32       51.86     14.16 o
 -12   9   9      122.62      164.22     19.57 o
 -10   9   9       10.49       22.95     10.11 o
  -9   9   9       45.78       51.16      8.96 o
  -8   9   9      177.24      158.11      9.45 o
  -7   9   9       33.37       38.78      4.69 o
  -6   9   9       74.85       83.77      4.53 o
  -5   9   9      129.65      116.45      5.63 o
  -4   9   9        4.57        2.83      2.06 o
  -3   9   9      328.92      326.53      7.72 o
  -2   9   9      263.85      216.77      5.82 o
  -1   9   9      477.32      464.74      7.75 o
   0   9   9       42.49       42.93      3.61 o
   1   9   9      729.74      659.68     10.06 o
   2   9   9      337.32      286.62      7.41 o
   3   9   9      118.73      101.47      4.34 o
   4   9   9        9.53        8.50      2.13 o
   5   9   9      103.56       86.10      4.30 o
   6   9   9       14.77        5.80      2.84 o
   7   9   9      179.31      188.88      8.67 o
   8   9   9       13.05       13.04      4.50 o
   9   9   9       53.83       60.35      8.90 o
  10   9   9       58.57       62.11     10.83 o
  11   9   9        5.39        6.64      7.86 o
  12   9   9       15.75       34.83      8.37 o
 -13  10   9       80.70       95.11     16.70 o
 -12  10   9       27.16       44.39     12.97 o
 -11  10   9      113.18      133.08     17.55 o
 -10  10   9      109.34      114.27     16.01 o
  -9  10   9       66.36       66.70     10.47 o
  -8  10   9      103.41      102.56     11.24 o
  -7  10   9      271.21      265.28      9.98 o
  -6  10   9      162.89      161.31      6.76 o
  -5  10   9      113.38      102.60      4.91 o
  -4  10   9        2.24        0.13      2.17 o
  -3  10   9      488.63      444.01     13.26 o
  -2  10   9       51.17       49.81      4.35 o
  -1  10   9      338.24      322.68      8.88 o
   0  10   9      383.75      349.35      6.65 o
   1  10   9       37.96       38.48      3.52 o
   2  10   9        3.11        4.15      2.27 o
   3  10   9       78.94       68.50      3.91 o
   4  10   9       74.95       72.39      3.69 o
   5  10   9       86.97       86.76      4.33 o
   6  10   9      268.58      247.06      9.21 o
   7  10   9       89.66       89.53      6.97 o
   8  10   9       44.70       54.01      7.98 o
   9  10   9       35.69       42.87      6.88 o
  10  10   9       60.83       95.75     12.07 o
  11  10   9        4.08        3.39      8.16 o
 -12  11   9       77.57       59.27     14.10 o
 -11  11   9      126.94      119.13     17.06 o
 -10  11   9       96.77      127.08     16.66 o
  -9  11   9       95.58      107.66     17.70 o
  -8  11   9       96.75       92.10     11.11 o
  -7  11   9       10.60       10.35      6.37 o
  -6  11   9      142.81      141.44      6.12 o
  -5  11   9       87.38       81.25      4.70 o
  -4  11   9       15.54       13.45      2.92 o
  -3  11   9      435.15      400.64      9.13 o
  -2  11   9      278.77      243.33      7.94 o
  -1  11   9       62.88       62.50      3.74 o
   0  11   9      224.81      209.35      5.65 o
   1  11   9       18.20       17.15      2.52 o
   2  11   9       16.37       14.01      2.20 o
   3  11   9      160.50      148.82      4.99 o
   4  11   9        2.41        2.17      1.67 o
   5  11   9       17.50       11.83      2.94 o
   6  11   9      183.81      167.06      8.15 o
   7  11   9       78.32       76.18      7.27 o
   8  11   9      140.96      146.20     12.31 o
   9  11   9      150.16      143.16     10.55 o
  10  11   9       79.66       86.19     10.35 o
  11  11   9        9.96       22.94      8.36 o
 -12  12   9       11.48       10.72      9.79 o
 -11  12   9      101.24      104.88     17.25 o
 -10  12   9      138.48      133.52     20.33 o
  -9  12   9       99.90      112.15     21.28 o
  -8  12   9      126.44      119.03     13.02 o
  -7  12   9      134.49      123.45     17.30 o
  -6  12   9       10.52       16.22      3.46 o
  -5  12   9       12.27       10.68      3.82 o
  -4  12   9      111.79      102.04      5.46 o
  -3  12   9      303.04      276.12      7.90 o
  -2  12   9      108.12      110.27      4.11 o
  -1  12   9       29.99       29.82      3.36 o
   0  12   9       89.86       88.50      4.68 o
   1  12   9       62.28       61.17      3.68 o
   2  12   9       42.17       36.65      3.20 o
   3  12   9      175.10      153.11      5.17 o
   4  12   9       59.37       56.79      3.55 o
   5  12   9       27.32       29.33      3.73 o
   6  12   9       74.44       68.61      6.77 o
   7  12   9       91.02       82.49      7.64 o
   8  12   9        8.52        9.84      5.08 o
   9  12   9       98.02      107.37     10.98 o
  10  12   9        4.69       -0.19      7.00 o
  11  12   9       46.55       40.20     10.69 o
 -12  13   9       14.88       17.55      9.54 o
 -11  13   9      140.62      117.80     18.31 o
 -10  13   9      115.10      105.41     13.32 o
  -9  13   9       60.29       57.66     11.79 o
  -8  13   9      275.78      271.49     23.53 o
  -7  13   9       82.12       90.92     24.58 o
  -6  13   9       48.09       39.82      5.81 o
  -5  13   9        2.76        3.50      4.55 o
  -4  13   9       55.82       53.96      4.66 o
  -3  13   9       15.01        7.12      2.52 o
  -2  13   9        3.05        1.12      1.86 o
  -1  13   9       26.03       23.50      3.03 o
   0  13   9      105.88      101.71      5.00 o
   1  13   9       27.59       21.69      2.69 o
   2  13   9       40.52       35.72      3.29 o
   3  13   9       44.00       43.68      3.39 o
   4  13   9       12.37       10.16      2.48 o
   5  13   9       18.80       24.10      5.59 o
   6  13   9       81.23       81.63      7.32 o
   7  13   9       64.30       61.60      7.99 o
   8  13   9       49.02       56.12      8.33 o
   9  13   9        2.78       -0.63      6.65 o
  10  13   9      119.58      122.38     11.51 o
  11  13   9       57.92       47.00     10.01 o
 -11  14   9       15.04        1.69     10.26 o
 -10  14   9       97.58       93.39     13.28 o
  -9  14   9       28.39       11.69     11.19 o
  -8  14   9      170.04      169.17     47.09 o
  -7  14   9      119.41      124.67     13.91 o
  -6  14   9       79.61       76.31      9.94 o
  -5  14   9      170.50      186.81      7.17 o
  -4  14   9      145.74      137.40      6.93 o
  -3  14   9       27.65       21.22      3.31 o
  -2  14   9        8.84       10.44      2.80 o
  -1  14   9      113.39      101.95      4.34 o
   0  14   9       60.59       64.56      4.66 o
   1  14   9       42.24       34.16      3.20 o
   2  14   9        9.71       14.52      2.64 o
   3  14   9       47.84       42.47      3.54 o
   4  14   9       36.63       27.01      5.01 o
   5  14   9       25.17       20.06      4.36 o
   6  14   9      108.80      107.99      8.16 o
   7  14   9       35.75       35.76      5.80 o
   8  14   9        1.70        9.94      5.17 o
   9  14   9        2.39        5.17      7.20 o
  10  14   9       22.77       27.74      9.99 o
 -11  15   9       83.00       89.39     16.69 o
 -10  15   9       26.86       23.06      9.56 o
  -9  15   9       66.28       59.28     19.20 o
  -8  15   9       50.82       49.76     10.69 o
  -7  15   9      146.49      138.02     17.57 o
  -6  15   9       53.31       76.29      5.57 o
  -5  15   9      329.47      351.48     22.34 o
  -4  15   9       21.06       16.73      5.82 o
  -3  15   9      154.02      172.27      5.79 o
  -2  15   9       41.68       37.77      5.17 o
  -1  15   9        2.89        1.59      2.36 o
   0  15   9      189.00      174.61      5.49 o
   1  15   9       31.64       35.89      3.33 o
   2  15   9       19.02       13.07      2.96 o
   3  15   9      100.25      102.27      6.24 o
   4  15   9       18.82       20.08      4.98 o
   5  15   9       20.34       18.74      4.33 o
   6  15   9        9.11       16.01      4.61 o
   7  15   9       59.49       64.48      6.97 o
   8  15   9      185.40      211.91     13.80 o
   9  15   9        0.79       25.21      7.73 o
  10  15   9        5.05       12.05      7.77 o
 -11  16   9       34.22       31.62      9.46 o
 -10  16   9      186.33      218.78     19.37 o
  -9  16   9       74.99       77.50     12.73 o
  -8  16   9       29.19       41.15     10.37 o
  -7  16   9      285.15      249.47     17.74 o
  -6  16   9       50.08       52.65      7.08 o
  -5  16   9       20.73       11.52      5.34 o
  -4  16   9      124.96      122.55      6.93 o
  -3  16   9      137.07      158.01      6.28 o
  -2  16   9       79.18       76.57      4.64 o
  -1  16   9       91.33       92.05      6.03 o
   0  16   9       40.48       42.10      4.53 o
   1  16   9        1.49        4.30      2.46 o
   2  16   9       11.71       16.18      2.92 o
   3  16   9       53.01       56.21      5.41 o
   4  16   9       44.93       44.97      7.21 o
   5  16   9       92.14       83.54      7.71 o
   6  16   9       63.75       54.61      6.35 o
   7  16   9        4.42        6.77      5.62 o
   8  16   9       88.72       95.60     12.58 o
   9  16   9       34.40       28.56      8.02 o
 -10  17   9       26.54       35.66     10.26 o
  -9  17   9       83.10       81.34     13.40 o
  -8  17   9       91.44       86.75     13.29 o
  -7  17   9       32.22       34.94     16.36 o
  -6  17   9      187.05      213.18     11.87 o
  -5  17   9       99.24       94.13     17.29 o
  -4  17   9      251.76      240.41      9.18 o
  -3  17   9       10.87       12.57      4.59 o
  -2  17   9       47.62       51.18      6.02 o
  -1  17   9       11.65        7.00      3.57 o
   0  17   9       48.31       48.02      5.65 o
   1  17   9        1.35        2.87      3.04 o
   2  17   9      165.85      168.43      8.31 o
   3  17   9        0.60       -0.40      5.71 o
   4  17   9      256.63      229.74     10.69 o
   5  17   9        3.80        7.17      4.11 o
   6  17   9       87.64       79.06      7.01 o
   7  17   9      203.92      202.72     11.05 o
   8  17   9       41.03       26.64      7.66 o
   9  17   9        1.56        3.50      8.02 o
  -9  18   9       53.10       43.57     11.27 o
  -8  18   9       13.78        8.00      8.80 o
  -7  18   9       44.33       39.67     10.84 o
  -6  18   9       34.00       25.35      9.93 o
  -5  18   9      273.44      257.63     14.74 o
  -4  18   9       22.19       18.16      5.06 o
  -3  18   9       64.99       70.29      6.95 o
  -2  18   9      168.60      165.58     10.57 o
  -1  18   9       58.45       54.31      6.79 o
   0  18   9      182.43      178.39      9.58 o
   1  18   9       25.31       18.39      5.35 o
   2  18   9       39.53       40.16      6.00 o
   3  18   9       11.68       13.18      7.13 o
   4  18   9        8.92       18.81      5.81 o
   5  18   9      234.76      229.54      8.86 o
   6  18   9       75.93       75.27      6.78 o
   7  18   9       88.47       92.46      9.92 o
   8  18   9       18.71       21.17      7.56 o
  -9  19   9       21.81       26.04     10.54 o
  -8  19   9       66.06       91.94     14.01 o
  -7  19   9       35.22       33.74     11.65 o
  -6  19   9       56.03       58.03     12.07 o
  -5  19   9        5.73       -0.95      5.31 o
  -4  19   9       10.89       13.37      5.03 o
  -3  19   9       74.44       79.22      7.64 o
  -2  19   9       29.01       21.97      5.44 o
  -1  19   9       38.50       41.55      6.58 o
   0  19   9       56.24       68.73      7.94 o
   1  19   9       14.02       12.56      4.88 o
   2  19   9      147.45      153.45      9.80 o
   3  19   9       16.98       27.14      5.82 o
   4  19   9       23.93       33.34      7.39 o
   5  19   9       87.00       75.27     10.74 o
   6  19   9       35.70       34.48      5.96 o
   7  19   9       27.96       28.36      7.48 o
   8  19   9       59.44       69.01      9.54 o
  -8  20   9        7.43       18.76      8.99 o
  -7  20   9       71.65       69.15     13.22 o
  -6  20   9        0.92       16.69      7.21 o
  -5  20   9        8.57        3.07      4.39 o
  -4  20   9      135.32      143.28      9.24 o
  -3  20   9       23.47       28.54      6.53 o
  -2  20   9       90.45       93.13     43.60 o
  -1  20   9       20.51       18.45      6.61 o
   0  20   9       33.08       22.12      5.83 o
   1  20   9       12.17       13.66      7.69 o
   2  20   9       18.35        9.61      5.00 o
   3  20   9      116.03      136.89     13.54 o
   4  20   9        5.47        7.32      4.86 o
   5  20   9      145.37      150.68     10.53 o
   6  20   9        3.21        8.36      5.85 o
   7  20   9      114.63      120.37     10.68 o
  -7  21   9       16.11       27.28      9.92 o
  -6  21   9       63.79       76.70     13.21 o
  -5  21   9       49.07       50.69      7.13 o
  -4  21   9      116.95      127.12     10.06 o
  -3  21   9       48.23       55.12      8.10 o
  -2  21   9       83.79       75.43      8.91 o
  -1  21   9      122.09      129.20     11.53 o
   0  21   9       51.41       61.06      7.81 o
   1  21   9      154.89      165.71     11.76 o
   2  21   9        4.43       14.70      6.55 o
   3  21   9      385.71      387.61     13.74 o
   4  21   9       62.96       61.23      7.56 o
   5  21   9      115.94       90.57      9.02 o
   6  21   9       25.94       29.86     14.25 o
  -6  22   9       56.52       88.98     23.09 o
  -5  22   9       63.01       55.81      9.72 o
  -4  22   9       67.15       56.19      7.98 o
  -3  22   9       48.75       51.10      8.03 o
  -2  22   9       94.00       95.77     10.13 o
  -1  22   9       27.34       30.27      9.58 o
   0  22   9       37.18       48.95      8.10 o
   1  22   9      264.12      262.16     12.68 o
   2  22   9       34.79       44.11      9.22 o
   3  22   9        3.31        7.35      8.19 o
   4  22   9      100.60      105.81      9.30 o
   5  22   9        9.43       -7.78      7.78 o
  -5  23   9       66.80       81.79     13.44 o
  -4  23   9        1.73       12.55      5.57 o
  -3  23   9       22.97       24.06      7.10 o
  -2  23   9       22.82       12.95      7.11 o
  -1  23   9       50.24       39.82      8.47 o
   0  23   9       67.25       63.62      8.18 o
   1  23   9       27.63       26.05      8.44 o
   2  23   9        4.54        1.15      6.92 o
   3  23   9       17.81       25.61      5.88 o
   4  23   9        3.28        8.56      7.57 o
  -4  24   9        4.12        5.20      6.06 o
  -3  24   9        8.20       18.82      8.50 o
  -2  24   9       93.88       98.30     10.53 o
  -1  24   9       61.57       80.59     13.37 o
   0  24   9       58.41       56.68      8.41 o
   1  24   9       22.18       25.82     12.61 o
   2  24   9        0.26        5.31      6.03 o
   3  24   9       12.38        7.97      6.50 o
 -13   0  10       64.71       74.29     12.37 o
 -11   0  10       11.70       20.85      8.34 o
 -10   0  10      133.25      158.04     12.69 o
  -9   0  10      108.24      115.91     10.04 o
  -8   0  10       44.12       47.77      5.17 o
  -7   0  10       47.78       46.68      4.93 o
  -6   0  10      353.14      348.08     10.22 o
  -5   0  10        0.02       -0.15      2.25 o
  -4   0  10       60.29       57.02      4.55 o
  -3   0  10     1139.42     1115.59     17.99 o
  -2   0  10       32.82       33.18      5.00 o
  -1   0  10      306.71      315.80      7.93 o
   0   0  10     1318.81     1259.23     19.49 o
   1   0  10      248.50      233.10      7.62 o
   2   0  10     1252.35     1199.55     22.11 o
   3   0  10       39.93       29.37      4.62 o
   4   0  10       50.56       36.24      4.74 o
   5   0  10      345.67      308.17      9.92 o
   6   0  10        0.52       -0.09      2.87 o
   7   0  10        0.90       -1.20      3.27 o
   8   0  10        2.67       -2.82      5.42 o
   9   0  10       24.61       26.92     11.83 o
  10   0  10        1.89        9.23     12.92 o
  11   0  10        1.19       -0.50     15.42 o
  12   0  10       12.49       23.68      9.50 o
 -13   1  10       42.67       38.81      7.08 o
 -12   1  10       41.79       50.87      7.45 o
 -11   1  10       82.60       81.64      7.95 o
 -10   1  10       29.56       26.92      5.32 o
  -9   1  10       68.91       66.69      8.70 o
  -8   1  10      344.01      355.53      8.86 o
  -7   1  10      131.48      135.30      4.97 o
  -6   1  10      100.87      101.76      4.11 o
  -5   1  10      182.33      177.87      4.52 o
  -4   1  10      369.25      334.47      6.38 o
  -3   1  10      178.44      184.61      5.12 o
  -2   1  10      105.36      109.27      4.56 o
  -1   1  10      149.92      164.94      4.03 o
   0   1  10      183.39      194.54      4.75 o
   1   1  10      450.04      478.39      7.84 o
   2   1  10      246.41      244.30      6.52 o
   3   1  10      151.13      147.45      4.80 o
   4   1  10      303.88      275.54      6.53 o
   5   1  10      157.11      136.96      5.22 o
   6   1  10       19.55       18.61      2.46 o
   7   1  10       85.81       85.27      4.90 o
   8   1  10       32.13       25.48      4.60 o
   9   1  10       77.68       94.01      9.84 o
  10   1  10       49.06       81.96     19.60 o
  11   1  10       23.28       45.88      8.22 o
  12   1  10       14.67       29.41      7.15 o
 -13   2  10       16.35       23.07      6.46 o
 -12   2  10       45.33       43.55      7.07 o
 -11   2  10       12.24       16.05      6.05 o
 -10   2  10       64.55       55.59      6.40 o
  -9   2  10       50.01       51.29      6.51 o
  -8   2  10        8.79       14.51      2.92 o
  -7   2  10       48.18       47.28      4.46 o
  -6   2  10       11.88        9.09      2.44 o
  -5   2  10       51.37       53.54      3.82 o
  -4   2  10      417.23      412.21      7.13 o
  -3   2  10      219.82      212.43      5.34 o
  -2   2  10      164.57      166.93      4.31 o
  -1   2  10     1018.15      962.27     11.61 o
   0   2  10       21.99       26.83      2.94 o
   1   2  10      200.38      191.64      5.27 o
   2   2  10      110.77       96.42      4.31 o
   3   2  10        6.42        4.89      2.15 o
   4   2  10       53.34       44.27      3.33 o
   5   2  10      110.16       95.16      4.97 o
   6   2  10       15.94       17.60      2.95 o
   7   2  10      118.79      106.81      5.63 o
   8   2  10       44.32       44.94      5.64 o
   9   2  10       18.39       20.58     11.06 o
  10   2  10       71.43       72.28      9.41 o
  11   2  10       11.38       31.51      9.16 o
  12   2  10       75.21       92.66     10.22 o
 -13   3  10       20.92       32.79      7.15 o
 -12   3  10       78.59       81.49      8.51 o
 -11   3  10       12.54       11.08      5.26 o
 -10   3  10        2.32        7.56      4.49 o
  -9   3  10      109.94      105.73      7.15 o
  -8   3  10        4.41        9.91      3.25 o
  -7   3  10       14.96       14.62      3.32 o
  -6   3  10      215.50      224.43      7.26 o
  -5   3  10      174.72      162.33      5.84 o
  -4   3  10       49.08       55.18      3.87 o
  -3   3  10      256.69      240.76      4.95 o
  -2   3  10      303.85      283.04      5.68 o
  -1   3  10       97.82       99.72      4.01 o
   0   3  10      160.94      171.76      4.58 o
   1   3  10       60.24       56.31      3.39 o
   2   3  10        9.72       13.92      2.26 o
   3   3  10       55.07       47.84      3.25 o
   4   3  10      105.48       89.20      4.26 o
   5   3  10       92.33       96.15      4.87 o
   6   3  10       71.25       61.34      4.43 o
   7   3  10      210.07      193.97      6.82 o
   8   3  10       48.10       57.45      6.12 o
   9   3  10       70.18       72.37      9.04 o
  10   3  10       30.87       31.96      7.53 o
  11   3  10       33.63       39.11      8.84 o
  12   3  10        5.44       32.06      8.15 o
 -13   4  10       11.74       15.90      7.48 o
 -12   4  10        3.87       -2.17      4.67 o
 -11   4  10        1.11        3.69      4.74 o
 -10   4  10      118.97      119.64      8.14 o
  -9   4  10      103.88      102.60      5.33 o
  -8   4  10       35.28       36.42      4.13 o
  -7   4  10       54.27       58.38      6.21 o
  -6   4  10       60.22       60.26      4.61 o
  -5   4  10       33.71       31.21      3.62 o
  -4   4  10       44.78       47.01      2.80 o
  -3   4  10      130.92      117.89      3.83 o
  -2   4  10      112.07      107.25      4.20 o
  -1   4  10      564.71      517.48      8.53 o
   0   4  10       27.80       38.39      3.16 o
   1   4  10       48.51       46.64      3.14 o
   2   4  10       15.27       14.99      2.23 o
   3   4  10       23.10       20.08      2.75 o
   4   4  10      421.11      407.94      7.12 o
   5   4  10       13.99       14.20      2.65 o
   6   4  10       30.51       27.52      3.29 o
   7   4  10       51.67       34.66      3.96 o
   8   4  10       39.50       27.81      6.63 o
   9   4  10       16.00       25.81      7.43 o
  10   4  10      154.68      161.96     12.47 o
  11   4  10       39.76       43.69      8.21 o
  12   4  10        6.45       15.83     15.21 o
 -13   5  10       57.77       59.91      8.11 o
 -12   5  10        3.27       -1.70      5.07 o
 -11   5  10       14.05       13.78      5.32 o
 -10   5  10       21.36       16.49      5.00 o
  -9   5  10       56.82       66.44      5.44 o
  -8   5  10       99.72      107.28      6.37 o
  -7   5  10        4.92        7.90      1.91 o
  -6   5  10      141.04      155.76      6.05 o
  -5   5  10      120.34      105.51      4.94 o
  -4   5  10      286.16      251.75      7.09 o
  -3   5  10       62.61       60.89      3.18 o
  -2   5  10      138.89      137.46      4.53 o
  -1   5  10       87.10       93.30      4.24 o
   0   5  10       46.17       45.42      3.39 o
   1   5  10      211.08      201.43      5.20 o
   2   5  10      240.55      241.46      5.47 o
   3   5  10       24.10       18.39      2.64 o
   4   5  10       77.84       70.20      4.10 o
   5   5  10       20.37       17.18      2.86 o
   6   5  10       12.52        9.76      2.74 o
   7   5  10        0.83        3.19      2.75 o
   8   5  10        0.70       -2.23      4.41 o
   9   5  10      168.60      173.07     12.19 o
  10   5  10       35.22       46.82      8.53 o
  11   5  10        6.35        3.10      6.26 o
  12   5  10        0.98       -7.67      8.67 o
 -13   6  10       11.15       20.46     14.35 o
 -12   6  10       41.84       39.90     12.49 o
 -11   6  10        0.54        4.59      4.95 o
 -10   6  10        8.99        3.47      8.05 o
  -9   6  10       15.19       27.17      8.86 o
  -8   6  10      122.16      120.65      6.92 o
  -7   6  10       77.16       70.17      5.10 o
  -6   6  10       78.81       85.67      7.35 o
  -5   6  10       99.30      105.09      5.16 o
  -4   6  10       26.84       17.74      2.97 o
  -3   6  10      261.77      248.18      6.30 o
  -2   6  10       22.83       18.20      2.44 o
  -1   6  10       12.36       11.96      2.25 o
   0   6  10      137.73      127.94      4.43 o
   1   6  10       23.82       21.32      2.41 o
   2   6  10      214.71      188.85      5.02 o
   3   6  10       23.68       22.32      2.62 o
   4   6  10       28.46       31.28      3.28 o
   5   6  10       64.33       58.17      3.73 o
   6   6  10      140.35      144.26      5.72 o
   7   6  10       18.78       18.34      3.62 o
   8   6  10       52.29       54.25      8.00 o
   9   6  10       48.08       38.52      8.34 o
  10   6  10       44.05       57.57      8.40 o
  11   6  10        5.49       12.98      6.39 o
 -13   7  10        9.94       16.28      8.73 o
 -12   7  10       41.79       51.06      7.72 o
 -11   7  10      181.24      166.14     10.11 o
 -10   7  10       63.68       61.14     11.88 o
  -9   7  10       69.11       81.69     12.72 o
  -8   7  10       95.93      100.50      7.14 o
  -7   7  10       19.90       29.33      3.70 o
  -6   7  10       15.64       13.80      3.34 o
  -5   7  10        9.39        9.46      4.54 o
  -4   7  10       41.08       40.69      3.11 o
  -3   7  10       13.97       24.55      2.59 o
  -2   7  10       52.77       53.74      3.62 o
  -1   7  10      291.60      291.56      5.71 o
   0   7  10      500.66      445.03      7.63 o
   1   7  10      141.02      138.24      4.85 o
   2   7  10       38.10       29.17      2.67 o
   3   7  10        9.19       11.88      2.42 o
   4   7  10       19.05       16.13      2.59 o
   5   7  10       11.02        5.30      2.24 o
   6   7  10      109.28      100.90      5.80 o
   7   7  10       23.05       15.41      4.54 o
   8   7  10       34.24       33.98      5.96 o
   9   7  10        4.99       12.65      6.05 o
  10   7  10       37.92       59.88     13.61 o
  11   7  10       31.19       48.16      9.98 o
 -12   8  10        1.13       -2.31      7.52 o
 -11   8  10       20.05       23.35      9.68 o
 -10   8  10      187.56      213.87     18.05 o
  -9   8  10       15.76       -3.73      7.57 o
  -8   8  10       30.40       22.86      7.13 o
  -7   8  10      184.84      181.89      9.01 o
  -6   8  10      179.85      171.44      7.66 o
  -5   8  10       35.85       33.45      3.71 o
  -4   8  10        8.48        6.76      2.00 o
  -3   8  10       31.25       22.61      2.76 o
  -2   8  10       15.24       13.46      2.45 o
  -1   8  10      638.19      588.21     10.14 o
   0   8  10      527.09      475.54      9.30 o
   1   8  10      257.01      233.87      5.35 o
   2   8  10      129.32      117.27      4.49 o
   3   8  10      249.26      237.29      5.85 o
   4   8  10      111.33      120.65      5.04 o
   5   8  10       89.73       75.40      4.70 o
   6   8  10      439.88      444.34      9.99 o
   7   8  10        7.20        5.28      4.48 o
   8   8  10       26.54       17.32      5.12 o
   9   8  10       62.06       76.14     11.96 o
  10   8  10       42.43       69.48      9.23 o
  11   8  10       11.10       20.67      9.18 o
 -12   9  10       42.21       29.58     11.15 o
 -11   9  10       51.00       59.45     13.12 o
 -10   9  10       18.90       11.48      9.35 o
  -9   9  10      117.69      113.23     15.57 o
  -8   9  10        7.08       10.27     12.33 o
  -7   9  10       44.71       49.17      8.79 o
  -6   9  10      180.99      182.00      6.10 o
  -5   9  10      136.04      144.58      5.36 o
  -4   9  10       83.55       70.88      4.01 o
  -3   9  10      223.58      225.11      6.41 o
  -2   9  10      133.72      128.11      5.20 o
  -1   9  10      185.85      177.06      5.09 o
   0   9  10       36.17       31.61      2.64 o
   1   9  10      162.70      143.86      4.58 o
   2   9  10      160.71      148.21      4.81 o
   3   9  10      101.28      101.78      4.98 o
   4   9  10      193.83      176.09      5.60 o
   5   9  10      157.05      149.72      5.32 o
   6   9  10       11.92        2.94      3.27 o
   7   9  10      118.65      110.82      8.43 o
   8   9  10       35.59       35.57      7.48 o
   9   9  10       13.65       13.31      6.37 o
  10   9  10        2.48       14.09      4.77 o
  11   9  10       67.19       86.65     10.50 o
 -12  10  10       17.27       26.87     10.49 o
 -11  10  10       39.94       48.18     12.97 o
 -10  10  10       71.90       72.26     13.86 o
  -9  10  10        7.61        8.03      6.78 o
  -8  10  10       58.07       58.86      9.79 o
  -7  10  10       11.77        9.03      8.37 o
  -6  10  10        4.02        5.50      2.74 o
  -5  10  10       32.90       31.66      3.39 o
  -4  10  10      271.64      275.07      7.10 o
  -3  10  10       85.71       69.79      4.42 o
  -2  10  10      132.57      143.06      6.47 o
  -1  10  10      121.31      108.30      4.65 o
   0  10  10       57.46       56.75      3.74 o
   1  10  10       59.67       50.80      3.28 o
   2  10  10       87.89       72.03      3.88 o
   3  10  10       44.83       37.47      3.69 o
   4  10  10      148.34      143.54      5.50 o
   5  10  10       29.07       25.93      3.31 o
   6  10  10      111.54      100.37      7.54 o
   7  10  10       77.47       74.31      7.40 o
   8  10  10       56.57       60.01      8.40 o
   9  10  10       68.33       67.62      8.93 o
  10  10  10        1.91       10.16      8.51 o
  11  10  10        8.55       45.33     15.82 o
 -12  11  10       52.60       59.62     13.10 o
 -11  11  10      148.98      133.04     18.25 o
 -10  11  10       99.31       84.44     15.06 o
  -9  11  10       12.68       15.85      7.29 o
  -8  11  10        5.89        8.58      6.90 o
  -7  11  10      110.65      112.07     12.07 o
  -6  11  10       17.39       15.99      4.24 o
  -5  11  10       55.85       50.50      4.74 o
  -4  11  10       78.62       78.62      4.85 o
  -3  11  10       33.27       27.71      3.36 o
  -2  11  10       40.24       47.19      3.38 o
  -1  11  10       88.22       96.29      4.19 o
   0  11  10        1.24        0.82      1.58 o
   1  11  10       46.92       46.12      3.26 o
   2  11  10        5.51        5.84      2.34 o
   3  11  10       28.82       23.08      2.97 o
   4  11  10        6.88       11.36      2.75 o
   5  11  10       76.72       76.77      6.18 o
   6  11  10        7.59       -0.85      4.20 o
   7  11  10      189.73      197.09     10.10 o
   8  11  10      124.87      144.22     13.77 o
   9  11  10       73.10      109.11     10.50 o
  10  11  10       64.10       61.46      9.66 o
 -11  12  10       71.42       44.46     13.19 o
 -10  12  10       11.44       16.72     10.48 o
  -9  12  10      126.41      129.83     15.02 o
  -8  12  10      169.95      167.18     15.28 o
  -7  12  10       20.92       12.80      7.79 o
  -6  12  10       23.26       16.72      4.62 o
  -5  12  10      208.95      203.14      9.33 o
  -4  12  10       52.70       62.79      5.06 o
  -3  12  10       39.47       45.30      4.38 o
  -2  12  10      249.18      247.39      7.25 o
  -1  12  10       29.95       27.85      3.33 o
   0  12  10       39.81       35.56      2.97 o
   1  12  10       11.21       10.68      2.56 o
   2  12  10       26.56       29.01      3.36 o
   3  12  10       99.08       96.97      5.19 o
   4  12  10      118.11      116.55      5.52 o
   5  12  10       12.70       15.56      4.65 o
   6  12  10       15.45        1.98      4.50 o
   7  12  10       47.49       63.98      7.09 o
   8  12  10       52.86       56.17      8.03 o
   9  12  10       30.75       31.58      7.33 o
  10  12  10      147.85      176.20     18.65 o
 -11  13  10        9.75       15.17     10.42 o
 -10  13  10       76.86       73.10     15.16 o
  -9  13  10      237.57      251.56     18.49 o
  -8  13  10       84.04       88.17     26.95 o
  -7  13  10       19.06       20.59     12.63 o
  -6  13  10      142.36      159.82      9.67 o
  -5  13  10       19.90       19.93      5.00 o
  -4  13  10       12.97        6.23      4.17 o
  -3  13  10      103.00       87.60      6.87 o
  -2  13  10       19.11       15.50      3.07 o
  -1  13  10        3.88        6.25      2.31 o
   0  13  10        4.12        5.70      1.97 o
   1  13  10       90.27       83.67      4.48 o
   2  13  10        1.24        3.55      2.16 o
   3  13  10       37.00       36.87      3.77 o
   4  13  10        1.48        2.38      3.29 o
   5  13  10       81.41       85.20      7.87 o
   6  13  10       15.07       10.16      5.72 o
   7  13  10        5.08        4.15      7.59 o
   8  13  10       31.79       36.92      7.40 o
   9  13  10       64.03       45.44      9.99 o
  10  13  10       22.29       35.26      8.31 o
 -11  14  10       36.74       46.21     13.42 o
 -10  14  10       87.39      102.77     15.86 o
  -9  14  10       43.98       37.20     11.66 o
  -8  14  10       90.99       82.32     12.39 o
  -7  14  10      142.81      153.52     18.69 o
  -6  14  10       30.27       34.43      5.99 o
  -5  14  10      259.07      263.80     11.42 o
  -4  14  10       86.04      113.86     10.85 o
  -3  14  10       23.21       21.17      4.85 o
  -2  14  10      366.97      394.33     10.13 o
  -1  14  10       40.62       54.19      4.04 o
   0  14  10        5.06        8.56      2.42 o
   1  14  10      124.87      123.06      6.22 o
   2  14  10       31.76       30.12      3.77 o
   3  14  10        5.06       17.89      2.78 o
   4  14  10       19.66       18.92      5.02 o
   5  14  10       34.27       29.92      6.47 o
   6  14  10       66.25       67.75      6.99 o
   7  14  10        0.70        2.05      4.54 o
   8  14  10       31.52       37.58      7.18 o
   9  14  10       33.10       25.20     15.84 o
 -10  15  10       42.30       53.07     15.76 o
  -9  15  10      138.79      167.34     16.50 o
  -8  15  10       95.35      105.15     13.68 o
  -7  15  10        2.64       -0.32      7.40 o
  -6  15  10       19.31       18.34      5.66 o
  -5  15  10       53.69       48.36      6.90 o
  -4  15  10       38.26       43.70      6.72 o
  -3  15  10      224.92      249.15      8.86 o
  -2  15  10       44.04       46.43      4.30 o
  -1  15  10       75.09       79.53      6.25 o
   0  15  10       18.09       20.21      4.20 o
   1  15  10        7.34        2.07      2.43 o
   2  15  10       49.45       44.36      5.84 o
   3  15  10       28.04       26.73      4.86 o
   4  15  10       35.28       35.09      5.95 o
   5  15  10       54.14       53.17      6.79 o
   6  15  10       36.79       40.00      5.71 o
   7  15  10       34.06       34.32      6.09 o
   8  15  10        5.64       15.36      7.92 o
   9  15  10       30.28       50.40      8.63 o
 -10  16  10       52.45       59.55     11.23 o
  -9  16  10      141.55      123.20     15.48 o
  -8  16  10       99.92       94.18     44.50 o
  -7  16  10       92.03       80.13     12.97 o
  -6  16  10      190.52      209.35     11.31 o
  -5  16  10      328.41      335.05     13.58 o
  -4  16  10      116.16      117.83     10.68 o
  -3  16  10      119.43      127.61     16.79 o
  -2  16  10       79.19       92.32      6.54 o
  -1  16  10       45.86       50.59      5.67 o
   0  16  10       13.14       14.72      4.44 o
   1  16  10       23.32       17.25      4.24 o
   2  16  10       70.18       71.02      6.45 o
   3  16  10       64.67       69.09      8.55 o
   4  16  10        4.08        6.42      5.00 o
   5  16  10        7.38       17.41      8.14 o
   6  16  10       94.16       66.09      8.52 o
   7  16  10       10.36        7.86      6.67 o
   8  16  10       28.36       19.42      8.52 o
  -9  17  10      130.64      134.40     16.04 o
  -8  17  10       91.41       83.15     13.28 o
  -7  17  10        4.96       10.93      8.55 o
  -6  17  10      149.96      150.03     10.42 o
  -5  17  10       48.50       45.58      7.24 o
  -4  17  10       62.08       70.57     10.73 o
  -3  17  10       68.92       61.90      8.22 o
  -2  17  10       52.34       60.25      6.55 o
  -1  17  10      179.32      185.60      9.08 o
   0  17  10      187.29      195.22      9.32 o
   1  17  10        1.32       -4.54      5.30 o
   2  17  10       94.38       93.05      8.03 o
   3  17  10       12.89       15.45      6.53 o
   4  17  10      140.10      133.44      9.66 o
   5  17  10       15.30       20.73      8.55 o
   6  17  10       65.38       53.58      7.81 o
   7  17  10       19.87       36.45     12.02 o
   8  17  10      122.95      122.22     12.21 o
  -9  18  10        0.75        6.79      7.93 o
  -8  18  10        8.46       29.43      9.87 o
  -7  18  10       72.44       89.45     34.02 o
  -6  18  10       80.73       73.45      8.64 o
  -5  18  10        0.20        3.90      4.30 o
  -4  18  10       83.21       92.29      9.46 o
  -3  18  10      323.05      359.66     12.17 o
  -2  18  10      146.01      140.64      8.82 o
  -1  18  10        4.27        3.56      4.23 o
   0  18  10       40.78       32.23      6.51 o
   1  18  10        7.94       16.93      5.39 o
   2  18  10      109.31       99.20      8.51 o
   3  18  10       23.90       26.89      5.77 o
   4  18  10       70.64       74.86      7.82 o
   5  18  10       42.13       31.76      6.18 o
   6  18  10      189.33      181.68     10.99 o
   7  18  10       68.59       56.15     12.27 o
  -8  19  10       34.08       58.56     12.26 o
  -7  19  10       11.97       16.61      9.40 o
  -6  19  10       30.51       29.89      9.83 o
  -5  19  10       50.15       50.41      7.86 o
  -4  19  10       32.88       29.67      7.18 o
  -3  19  10       76.94       78.49      7.00 o
  -2  19  10       41.91       42.63      6.35 o
  -1  19  10       29.54       24.23      5.22 o
   0  19  10      236.10      228.35     36.22 o
   1  19  10       45.38       37.13      6.81 o
   2  19  10       53.37       54.28      9.93 o
   3  19  10       36.73       27.43      5.88 o
   4  19  10        7.46       16.93      8.78 o
   5  19  10        0.76        4.50      4.95 o
   6  19  10       19.12       20.37      5.72 o
   7  19  10       19.77       27.32     14.81 o
  -7  20  10       20.53       21.35     10.08 o
  -6  20  10       12.23       18.23     10.27 o
  -5  20  10       31.41       23.64      7.16 o
  -4  20  10       13.64        4.92      7.31 o
  -3  20  10       25.33       16.48      5.46 o
  -2  20  10      237.01      219.04     11.71 o
  -1  20  10        9.16       14.27      5.54 o
   0  20  10       88.75       80.24      8.62 o
   1  20  10       61.09       60.46      8.10 o
   2  20  10       13.29       14.36      5.56 o
   3  20  10       34.00       29.12      6.12 o
   4  20  10        4.22       17.48      5.09 o
   5  20  10      106.65      104.07     12.32 o
   6  20  10       89.87      108.66     15.70 o
  -6  21  10        3.72        5.00      7.51 o
  -5  21  10       11.76       17.11      6.59 o
  -4  21  10       72.78       63.46     10.65 o
  -3  21  10       54.32       59.71     15.54 o
  -2  21  10       77.35       92.42      9.52 o
  -1  21  10       37.82       32.29      6.53 o
   0  21  10       27.88       19.61      6.06 o
   1  21  10       75.31       48.98      7.55 o
   2  21  10       17.06       26.82      7.32 o
   3  21  10      158.13      170.49     11.61 o
   4  21  10        5.10        7.84      9.16 o
   5  21  10      106.60      105.48      9.20 o
  -5  22  10       27.29       35.99      8.79 o
  -4  22  10       87.45       79.64     11.74 o
  -3  22  10       43.50       52.18     13.83 o
  -2  22  10        4.22        9.41      5.88 o
  -1  22  10       43.57       46.47      8.20 o
   0  22  10        0.79       -0.48      5.07 o
   1  22  10        9.81        8.69      7.83 o
   2  22  10       23.38       27.00      6.41 o
   3  22  10       68.80       67.72      9.45 o
   4  22  10       57.06       63.96     13.92 o
  -3  23  10      163.55      185.06     20.97 o
  -2  23  10        4.53        3.71      5.33 o
  -1  23  10       12.49       15.86      5.48 o
   0  23  10       39.18       39.93      7.10 o
   1  23  10       23.98       12.91     11.14 o
   2  23  10       11.23       22.23     13.13 o
 -12   0  11       12.35       14.47      7.69 o
 -11   0  11      285.14      299.30     17.21 o
  -9   0  11       85.13       82.83      9.30 o
  -8   0  11       23.73       15.49      5.11 o
  -7   0  11       17.96       22.09      4.07 o
  -6   0  11       92.74       89.04      8.98 o
  -5   0  11       32.37       33.45      3.86 o
  -4   0  11       38.15       39.43      4.48 o
  -3   0  11        8.77       12.47      3.56 o
  -2   0  11       10.05        4.49      3.34 o
  -1   0  11        9.45        8.80      2.20 o
   0   0  11      380.15      359.81      9.61 o
   1   0  11       30.58       30.68      3.79 o
   2   0  11      166.27      165.38     11.48 o
   3   0  11       12.41        7.99      3.43 o
   4   0  11        5.06        2.96      3.31 o
   5   0  11        0.12       -1.66      2.94 o
   6   0  11        6.42        5.17      3.57 o
   7   0  11        6.15        5.46      4.20 o
   8   0  11       76.15       83.29     13.18 o
   9   0  11       29.16       28.62     10.13 o
  10   0  11       47.63       65.16     13.02 o
  11   0  11        5.67       27.38      9.56 o
 -12   1  11        7.03        4.09      5.17 o
 -11   1  11       28.37       30.68      5.94 o
 -10   1  11       12.95        8.68      4.65 o
  -9   1  11       26.94       26.78      4.86 o
  -8   1  11        0.92        5.32      3.32 o
  -7   1  11       49.42       49.67      3.76 o
  -6   1  11       87.03       92.67      4.67 o
  -5   1  11       44.65       53.02      3.57 o
  -4   1  11       75.39       79.51      4.03 o
  -3   1  11      196.87      202.03      5.57 o
  -2   1  11      134.66      124.62      4.25 o
  -1   1  11      371.33      348.36      6.48 o
   0   1  11      105.57      111.52      5.03 o
   1   1  11      163.37      170.89      5.21 o
   2   1  11       91.56       87.43      4.28 o
   3   1  11       95.54       93.76      4.97 o
   4   1  11       49.84       48.87      3.79 o
   5   1  11       62.45       65.73      4.09 o
   6   1  11       40.23       35.60      3.66 o
   7   1  11      310.93      290.19     11.19 o
   8   1  11       23.60       30.90      7.02 o
   9   1  11        3.29        2.66      5.95 o
  10   1  11       22.41       27.18      7.50 o
  11   1  11        8.10       28.52      7.14 o
 -12   2  11       23.94       24.06      6.01 o
 -11   2  11       33.86       36.47      6.11 o
 -10   2  11       23.67       32.44      5.52 o
  -9   2  11      234.85      243.28      9.41 o
  -8   2  11      230.33      244.87     16.08 o
  -7   2  11       10.78       15.46      3.31 o
  -6   2  11        1.85        3.57      3.41 o
  -5   2  11       28.37       29.71      2.97 o
  -4   2  11       90.57      102.18      4.46 o
  -3   2  11      230.98      218.01      5.71 o
  -2   2  11       11.80       16.78      2.24 o
  -1   2  11      381.22      372.49      6.57 o
   0   2  11      205.21      225.34      5.65 o
   1   2  11       50.96       42.79      4.04 o
   2   2  11       35.57       33.09      3.07 o
   3   2  11       59.99       50.90      4.03 o
   4   2  11       14.66       13.79      2.57 o
   5   2  11       29.49       25.36      3.07 o
   6   2  11        4.76        2.55      2.57 o
   7   2  11       51.46       48.98      5.63 o
   8   2  11       36.25       38.11      7.30 o
   9   2  11       17.95       27.61      6.95 o
  10   2  11       71.87       76.07      9.61 o
  11   2  11       13.85       37.23      8.61 o
 -12   3  11        1.39        8.20      5.17 o
 -11   3  11       38.84       43.95      6.43 o
 -10   3  11      108.46      122.05      7.97 o
  -9   3  11      113.27      128.88     12.12 o
  -8   3  11       49.23       49.22      8.98 o
  -7   3  11       36.94       32.90      4.16 o
  -6   3  11       59.65       53.58      4.32 o
  -5   3  11       23.94       27.63      3.40 o
  -4   3  11      197.53      211.85      5.50 o
  -3   3  11       14.14       15.10      2.02 o
  -2   3  11       29.15       30.64      3.09 o
  -1   3  11      146.17      151.16      4.32 o
   0   3  11        2.63        4.16      1.67 o
   1   3  11      307.88      293.59      6.69 o
   2   3  11      255.48      251.46      6.43 o
   3   3  11       22.19       24.16      2.87 o
   4   3  11       71.56       66.15      4.23 o
   5   3  11       55.22       53.56      3.77 o
   6   3  11       73.74       62.91      5.94 o
   7   3  11      115.18      109.95      7.46 o
   8   3  11        6.16        6.68      4.50 o
   9   3  11      237.95      239.15     13.37 o
  10   3  11       21.07       23.69      7.15 o
  11   3  11       32.06       36.49     12.45 o
 -12   4  11       17.17       27.13      6.01 o
 -11   4  11        2.83        5.95      4.62 o
 -10   4  11       47.51       44.71      5.80 o
  -9   4  11       35.58       29.53      9.18 o
  -8   4  11      159.57      156.15     13.59 o
  -7   4  11       13.68       19.40      9.01 o
  -6   4  11       46.05       44.66      4.05 o
  -5   4  11       32.07       30.37      3.52 o
  -4   4  11       33.24       31.80      3.01 o
  -3   4  11        1.56        1.90      2.18 o
  -2   4  11      141.86      146.41      4.88 o
  -1   4  11       66.20       72.57      3.22 o
   0   4  11       68.74       69.34      3.66 o
   1   4  11       57.93       64.75      3.76 o
   2   4  11      142.46      143.37      5.48 o
   3   4  11       28.90       28.27      3.16 o
   4   4  11       69.27       66.78      4.86 o
   5   4  11       14.07       11.20      2.54 o
   6   4  11      170.64      171.91      6.78 o
   7   4  11      103.73       91.32      6.91 o
   8   4  11       29.89       31.94      6.12 o
   9   4  11       81.88       68.97      9.18 o
  10   4  11        3.11       14.60      6.54 o
  11   4  11       35.16       53.99      8.69 o
 -12   5  11        9.39        3.69      5.11 o
 -11   5  11        7.20       11.31      4.87 o
 -10   5  11       28.29       29.50     13.51 o
  -9   5  11       37.68       46.88     10.20 o
  -8   5  11      106.36      111.15      7.27 o
  -7   5  11        1.63       12.43      5.65 o
  -6   5  11       19.47       19.72      2.63 o
  -5   5  11       57.79       68.81      4.11 o
  -4   5  11        4.46        5.67      2.03 o
  -3   5  11       50.46       58.64      3.64 o
  -2   5  11       62.00       53.56      3.43 o
  -1   5  11       45.17       44.81      3.41 o
   0   5  11       11.25       11.29      2.46 o
   1   5  11       18.67       18.80      2.43 o
   2   5  11       34.16       33.55      3.24 o
   3   5  11      116.43      116.74      4.94 o
   4   5  11      130.97      129.55      5.25 o
   5   5  11       66.90       65.06      5.46 o
   6   5  11       19.06       14.89      3.51 o
   7   5  11       12.15        6.10      4.80 o
   8   5  11       43.67       45.42      7.53 o
   9   5  11       26.24       29.98      8.36 o
  10   5  11       23.46       37.86      9.46 o
  11   5  11       51.16       58.50      9.12 o
 -12   6  11        4.49        8.00      5.33 o
 -11   6  11        2.71        4.23      4.53 o
 -10   6  11       82.14       91.60      7.18 o
  -9   6  11       22.41       20.41      8.91 o
  -8   6  11       11.13       15.10      8.44 o
  -7   6  11       18.86       27.82      3.91 o
  -6   6  11       57.49       46.16      4.65 o
  -5   6  11       87.98       83.08      4.97 o
  -4   6  11        6.77        4.27      1.89 o
  -3   6  11       65.44       67.14      3.63 o
  -2   6  11        4.99        4.55      2.19 o
  -1   6  11       70.05       75.82      3.89 o
   0   6  11      102.18      104.62      4.82 o
   1   6  11      168.17      159.08      5.20 o
   2   6  11       22.62       20.97      2.70 o
   3   6  11      126.00      118.85      5.02 o
   4   6  11       88.33       86.72      4.82 o
   5   6  11        3.21        3.43      2.78 o
   6   6  11       54.59       53.01      4.92 o
   7   6  11       12.03        9.92      4.86 o
   8   6  11       23.71       20.34      6.72 o
   9   6  11       47.44       51.40      8.28 o
  10   6  11       30.67       43.24      8.29 o
  11   6  11       33.79       51.07      8.82 o
 -12   7  11       82.27       87.95      8.52 o
 -11   7  11        3.16       14.76      5.12 o
 -10   7  11       11.35       23.41     12.65 o
  -9   7  11      124.02      145.56     16.47 o
  -8   7  11       23.37       20.95      9.48 o
  -7   7  11       28.41       24.91      5.88 o
  -6   7  11       46.07       40.27      4.49 o
  -5   7  11       37.26       37.83      4.34 o
  -4   7  11       68.17       63.91      3.91 o
  -3   7  11      109.35      109.99      4.76 o
  -2   7  11       41.43       35.44      3.14 o
  -1   7  11       94.09      107.14      5.34 o
   0   7  11       95.11       84.79      4.03 o
   1   7  11      138.45      134.44      4.94 o
   2   7  11       99.61      102.60      4.66 o
   3   7  11       47.04       39.85      3.34 o
   4   7  11       70.44       56.72      4.12 o
   5   7  11      274.63      270.76      8.39 o
   6   7  11      112.82      109.37      6.33 o
   7   7  11       46.43       41.91      6.23 o
   8   7  11      119.99      114.03      8.96 o
   9   7  11       34.88       41.76     12.15 o
  10   7  11       15.59       18.16      6.22 o
 -12   8  11       65.06       64.63      7.83 o
 -11   8  11        7.12        5.24      4.84 o
 -10   8  11       37.51       45.60     11.79 o
  -9   8  11       23.95       28.60     10.50 o
  -8   8  11       44.36       42.64      7.94 o
  -7   8  11       83.16       80.74      8.56 o
  -6   8  11        4.54        5.23      4.14 o
  -5   8  11        5.61       -1.57      3.86 o
  -4   8  11        0.38        5.69      2.32 o
  -3   8  11       68.69       77.64      5.33 o
  -2   8  11       79.37       86.12      4.93 o
  -1   8  11       78.43       86.11      4.62 o
   0   8  11      158.87      151.31      5.20 o
   1   8  11       28.78       29.54      2.95 o
   2   8  11      309.33      264.98      6.24 o
   3   8  11       62.65       57.15      3.93 o
   4   8  11      108.13      113.60      6.06 o
   5   8  11       44.17       41.15      4.84 o
   6   8  11        1.90        6.98      3.88 o
   7   8  11       12.14       14.82      5.13 o
   8   8  11      111.16      133.53     11.10 o
   9   8  11        4.96        4.40      5.46 o
  10   8  11        1.26        5.44      7.75 o
 -11   9  11       41.67       53.75     12.88 o
 -10   9  11        0.59        7.35      8.92 o
  -9   9  11       13.93        3.27      9.23 o
  -8   9  11        7.22        4.67      4.80 o
  -7   9  11      176.18      193.40     12.62 o
  -6   9  11       22.27       29.04     17.33 o
  -5   9  11        5.31        4.07      3.03 o
  -4   9  11       23.57       17.20      3.64 o
  -3   9  11       74.77       69.06      4.80 o
  -2   9  11       38.98       41.79      3.56 o
  -1   9  11      148.12      151.21      5.72 o
   0   9  11      262.68      260.33      6.35 o
   1   9  11      126.36      110.29      4.82 o
   2   9  11       82.53       76.65      4.04 o
   3   9  11       36.67       35.96      3.54 o
   4   9  11       73.14       61.82      4.61 o
   5   9  11        6.11        7.60      4.35 o
   6   9  11       22.62       18.24      4.45 o
   7   9  11       19.89       27.16      8.71 o
   8   9  11       25.37       29.11      6.70 o
   9   9  11        3.39        9.36      5.95 o
  10   9  11        7.85       12.88      8.56 o
 -11  10  11       11.08        9.36      9.49 o
 -10  10  11      109.08       89.27     15.23 o
  -9  10  11      264.23      261.95     20.96 o
  -8  10  11       12.85       15.94      7.35 o
  -7  10  11       33.99       33.99      6.42 o
  -6  10  11       29.39       29.20      4.13 o
  -5  10  11       37.09       34.11      4.22 o
  -4  10  11       41.07       31.94      4.30 o
  -3  10  11       11.11       13.35      3.13 o
  -2  10  11      241.84      268.65      8.12 o
  -1  10  11       43.14       43.40      4.45 o
   0  10  11       12.43       10.70      2.64 o
   1  10  11       54.48       48.30      4.09 o
   2  10  11       26.16       28.57      2.97 o
   3  10  11       22.22       20.35      3.05 o
   4  10  11       21.59       16.15      4.23 o
   5  10  11       34.00       35.51      5.76 o
   6  10  11      149.04      145.94     11.34 o
   7  10  11       46.91       58.11      6.70 o
   8  10  11        6.47        7.11      6.89 o
   9  10  11       87.45       98.80     10.21 o
  10  10  11       73.72       75.79      9.34 o
 -11  11  11       18.11       12.15      9.05 o
 -10  11  11       22.44       13.41     10.36 o
  -9  11  11      296.71      316.24     23.67 o
  -8  11  11      159.44      180.68     15.72 o
  -7  11  11       63.88       69.86     10.79 o
  -6  11  11       28.07       34.07      4.69 o
  -5  11  11       18.55       32.32      4.67 o
  -4  11  11      170.56      174.61      7.90 o
  -3  11  11      166.36      166.34      7.86 o
  -2  11  11       70.74       81.59      8.75 o
  -1  11  11        0.40       -0.91      2.37 o
   0  11  11        2.11        7.66      2.85 o
   1  11  11      126.75      123.18      4.97 o
   2  11  11       20.35       22.44      3.81 o
   3  11  11        7.41        4.44      2.88 o
   4  11  11        2.50        3.98      3.31 o
   5  11  11       89.28       85.82      8.51 o
   6  11  11       16.15       18.94      7.41 o
   7  11  11       15.57       23.24      5.31 o
   8  11  11       64.35       70.44      8.70 o
   9  11  11       63.69       68.50     11.20 o
 -11  12  11       11.68       14.96      9.76 o
 -10  12  11       28.02       33.95     12.68 o
  -9  12  11       41.24       50.20     10.19 o
  -8  12  11      148.04      131.87     14.08 o
  -7  12  11       14.96       22.43     10.62 o
  -6  12  11      136.47      145.80      8.65 o
  -5  12  11       16.05       16.92      5.19 o
  -4  12  11       12.14        9.64      3.82 o
  -3  12  11       35.96       37.34      7.08 o
  -2  12  11      109.57      103.04     10.28 o
  -1  12  11        5.96        8.89      6.08 o
   0  12  11       62.93       68.51      5.09 o
   1  12  11       15.03       15.38      3.76 o
   2  12  11       50.77       47.78      5.17 o
   3  12  11        5.36       11.84      4.47 o
   4  12  11        4.41        3.49      3.88 o
   5  12  11       28.89       32.46      6.26 o
   6  12  11       99.29       95.79      9.22 o
   7  12  11       83.96       83.87      7.40 o
   8  12  11       38.72       43.29      7.46 o
   9  12  11       11.04       14.73      7.42 o
 -10  13  11       31.60       31.27     11.66 o
  -9  13  11       38.72       31.35      9.41 o
  -8  13  11       49.21       47.19     10.42 o
  -7  13  11      109.55      114.76     13.74 o
  -6  13  11       37.04       41.84      6.09 o
  -5  13  11      117.28      133.57      8.12 o
  -4  13  11       87.67      107.73      7.92 o
  -3  13  11       54.17       70.39      6.90 o
  -2  13  11       21.35       22.09      4.82 o
  -1  13  11        4.45       17.81      4.65 o
   0  13  11        8.14       10.25      4.03 o
   1  13  11       52.38       53.46      5.22 o
   2  13  11       14.50       19.71      4.41 o
   3  13  11      227.37      227.38     10.21 o
   4  13  11       22.41       23.86      5.04 o
   5  13  11       26.61       17.55      5.90 o
   6  13  11       16.15       21.45      8.06 o
   7  13  11        5.43       11.58      6.26 o
   8  13  11       23.99       23.90      8.75 o
   9  13  11       45.44       46.32     16.94 o
 -10  14  11       10.66        5.04      9.56 o
  -9  14  11       52.08       62.27     11.06 o
  -8  14  11      138.03      144.03     26.16 o
  -7  14  11      181.59      199.06     17.53 o
  -6  14  11       32.31       39.16      6.24 o
  -5  14  11       63.77       77.48      7.72 o
  -4  14  11      160.40      173.72      9.63 o
  -3  14  11      144.34      153.66     10.14 o
  -2  14  11       21.94       19.80      5.21 o
  -1  14  11       34.07       30.32      5.54 o
   0  14  11       92.08       90.07      8.59 o
   1  14  11       74.32       76.96      6.08 o
   2  14  11       15.09       23.47      5.20 o
   3  14  11      151.22      130.61     12.86 o
   4  14  11       15.04       11.69      5.12 o
   5  14  11        6.36        4.79      5.13 o
   6  14  11        5.73        1.85      6.66 o
   7  14  11        9.12       18.81      7.97 o
   8  14  11       21.85       21.26      6.14 o
  -9  15  11       50.52       49.31     10.52 o
  -8  15  11       96.69      106.25     13.81 o
  -7  15  11       48.55       43.89     10.73 o
  -6  15  11      145.80      141.40      9.61 o
  -5  15  11       61.22       60.03      7.40 o
  -4  15  11       73.34       72.33      7.24 o
  -3  15  11       21.71       19.48      5.21 o
  -2  15  11       54.45       55.71      9.25 o
  -1  15  11       41.44       47.14      6.62 o
   0  15  11      110.81      114.59      9.23 o
   1  15  11       46.93       48.89      5.45 o
   2  15  11       73.81       53.73      5.87 o
   3  15  11       52.95       61.13      6.98 o
   4  15  11       36.70       46.89      6.54 o
   5  15  11       94.84       95.04      8.54 o
   6  15  11        6.44       14.84      5.95 o
   7  15  11       70.45       65.02      8.37 o
   8  15  11       49.09       57.70      7.41 o
  -9  16  11       18.01       22.52     20.69 o
  -8  16  11       20.79       16.58      8.84 o
  -7  16  11      355.47      348.45     24.31 o
  -6  16  11       46.93       55.90      7.45 o
  -5  16  11       35.36       32.95      6.67 o
  -4  16  11      213.19      212.13     12.02 o
  -3  16  11        3.84       -1.76      4.40 o
  -2  16  11       49.20       49.08      8.42 o
  -1  16  11      192.92      199.53     10.75 o
   0  16  11        8.14        8.18      4.08 o
   1  16  11       22.48       13.37      5.29 o
   2  16  11       56.26       55.34      6.55 o
   3  16  11       30.27       28.84      5.77 o
   4  16  11       15.56       23.72      5.78 o
   5  16  11       31.29       35.84      6.17 o
   6  16  11        3.54       12.25      5.74 o
   7  16  11       15.92       12.63      9.55 o
  -8  17  11       22.45       33.11     10.12 o
  -7  17  11       34.29       38.82     22.09 o
  -6  17  11        7.99       10.70      5.57 o
  -5  17  11       18.82       18.27      6.19 o
  -4  17  11       96.98       89.56     10.16 o
  -3  17  11       50.05       49.04      6.97 o
  -2  17  11       10.08       10.92      6.07 o
  -1  17  11       34.74       35.54      4.97 o
   0  17  11      105.77       88.18      9.28 o
   1  17  11       15.97        9.19      5.26 o
   2  17  11        9.67       12.69      6.13 o
   3  17  11        6.36        8.52      4.70 o
   4  17  11       16.95       18.23      5.34 o
   5  17  11       13.35        5.95      7.39 o
   6  17  11       24.38       23.85      6.50 o
   7  17  11       16.19       33.52      7.71 o
  -7  18  11       10.45       18.86      9.43 o
  -6  18  11       81.42       94.83      9.62 o
  -5  18  11       10.17        9.47      5.87 o
  -4  18  11       13.25        7.40      5.82 o
  -3  18  11       54.05       63.25      7.71 o
  -2  18  11       85.25       73.24      8.09 o
  -1  18  11       82.14       82.23     10.31 o
   0  18  11       28.55       19.42      5.19 o
   1  18  11       34.03       45.02      8.42 o
   2  18  11       51.82       46.97      6.28 o
   3  18  11       53.89       54.95      7.10 o
   4  18  11       29.66       20.35      5.81 o
   5  18  11       85.67       95.43      9.29 o
   6  18  11       14.63       18.28      6.06 o
  -7  19  11        0.90        7.09      8.39 o
  -6  19  11       44.11       53.60      7.97 o
  -5  19  11       66.66       69.86     12.70 o
  -4  19  11       36.71       20.68      6.58 o
  -3  19  11       43.35       63.06      7.77 o
  -2  19  11       74.44       77.72      8.40 o
  -1  19  11       67.90       74.16      8.70 o
   0  19  11        0.32       11.30      6.77 o
   1  19  11        3.60        0.60      5.08 o
   2  19  11       10.73        8.25      5.13 o
   3  19  11       17.02        8.97      5.56 o
   4  19  11       48.62       57.83      7.43 o
   5  19  11        8.59       19.83      5.63 o
  -6  20  11       16.08       13.65     11.52 o
  -5  20  11        1.06        4.43      5.65 o
  -4  20  11       38.99       42.64      7.95 o
  -3  20  11        1.81        6.83      5.23 o
  -2  20  11       78.03       77.50     11.52 o
  -1  20  11       92.86       97.41      8.41 o
   0  20  11       42.12       52.77     12.81 o
   1  20  11        3.06       12.31      5.01 o
   2  20  11       20.06        9.22      5.65 o
   3  20  11       61.33       60.98      7.50 o
   4  20  11       54.19       54.55      7.15 o
  -4  21  11        9.55        8.44      6.17 o
  -3  21  11       10.80       10.77      5.62 o
  -2  21  11       43.87       40.60      6.06 o
  -1  21  11        5.30       13.46      7.85 o
   0  21  11       25.59       33.75     12.46 o
   1  21  11       22.30       27.29      7.82 o
   2  21  11       37.11       35.93      7.15 o
   3  21  11       30.24       38.04      6.94 o
  -2  22  11        5.91        9.68      4.58 o
  -1  22  11        7.62       15.05      5.00 o
   0  22  11       28.86       34.19     12.83 o
   1  22  11        9.99       29.32      9.84 o
 -12   0  12        3.17        1.09      6.28 o
 -11   0  12       44.43       61.42      9.95 o
 -10   0  12        0.34        7.85      6.39 o
  -9   0  12       19.28       28.45      7.14 o
  -8   0  12      173.38      180.37     11.79 o
  -7   0  12      128.73      130.45     10.91 o
  -6   0  12       35.04       38.14      7.38 o
  -5   0  12       37.43       40.14      5.37 o
  -4   0  12        0.30        2.91      2.78 o
  -3   0  12       27.90       25.22      6.05 o
  -2   0  12        0.90       -1.10      3.05 o
  -1   0  12      245.55      249.56      8.07 o
   0   0  12        2.37        6.89      5.48 o
   1   0  12      319.23      333.09     11.08 o
   2   0  12      115.23      105.68      7.19 o
   3   0  12        0.92       -1.01      5.08 o
   4   0  12      164.74      170.38     28.17 o
   5   0  12        6.24       -2.20      5.61 o
   6   0  12      191.39      186.34     11.40 o
   7   0  12        9.05        3.54      6.02 o
   8   0  12        3.39        8.50      7.86 o
   9   0  12       15.22       13.29      9.64 o
  10   0  12       89.26       93.08     14.89 o
 -12   1  12      101.17       94.80      8.55 o
 -11   1  12        1.84        7.87      4.85 o
 -10   1  12       46.30       46.97      6.02 o
  -9   1  12       29.74       30.53      5.11 o
  -8   1  12       31.12       32.75      4.95 o
  -7   1  12      146.84      156.32      9.94 o
  -6   1  12       91.83       97.08      6.25 o
  -5   1  12        1.01        1.44      2.02 o
  -4   1  12       13.59       16.18      2.63 o
  -3   1  12       49.04       44.80      3.63 o
  -2   1  12       63.75       73.56      3.11 o
  -1   1  12      141.16      142.57      4.46 o
   0   1  12       17.96       19.86      3.95 o
   1   1  12       73.89       70.03      4.29 o
   2   1  12      251.77      243.34      6.99 o
   3   1  12        2.25        4.26      3.59 o
   4   1  12       37.84       32.09      6.01 o
   5   1  12       12.26       10.84      3.73 o
   6   1  12       75.55       72.17      7.13 o
   7   1  12      100.33       96.59      7.60 o
   8   1  12       36.40       17.60      4.98 o
   9   1  12      107.29       98.34     10.09 o
  10   1  12        2.80       13.38      6.80 o
 -12   2  12       54.06       61.06      7.06 o
 -11   2  12       26.49       38.44      5.91 o
 -10   2  12      118.47      128.49      8.13 o
  -9   2  12       25.20       34.19      5.06 o
  -8   2  12      104.68      125.39     11.97 o
  -7   2  12      196.98      235.77     14.84 o
  -6   2  12      418.09      430.65     15.84 o
  -5   2  12       82.45      102.51      8.40 o
  -4   2  12       61.16       63.36      3.90 o
  -3   2  12       70.10       80.87      3.65 o
  -2   2  12       37.83       42.85      3.34 o
  -1   2  12      151.02      141.16      4.78 o
   0   2  12       69.21       77.29      4.46 o
   1   2  12       78.32       93.98      4.36 o
   2   2  12      141.11      152.09      5.65 o
   3   2  12       29.12       30.97      3.66 o
   4   2  12       21.20       16.08      4.89 o
   5   2  12       32.66       32.14      4.77 o
   6   2  12       51.85       53.64      5.23 o
   7   2  12       46.15       32.34      5.12 o
   8   2  12       44.22       44.92      7.37 o
   9   2  12       16.46       13.68      6.20 o
  10   2  12       23.62       34.10      7.75 o
 -11   3  12        5.54       11.84      5.31 o
 -10   3  12        2.15        4.48      4.09 o
  -9   3  12       64.22       66.90     10.83 o
  -8   3  12        1.86        7.61      7.21 o
  -7   3  12      113.89      130.16     13.05 o
  -6   3  12       22.33       16.88      4.63 o
  -5   3  12       19.25       15.40      3.00 o
  -4   3  12        0.33       -2.36      2.36 o
  -3   3  12       10.06       12.65      2.11 o
  -2   3  12       41.91       45.89      3.42 o
  -1   3  12        3.57        3.69      2.06 o
   0   3  12      124.15      129.64      4.96 o
   1   3  12       98.92       99.14      4.56 o
   2   3  12      161.67      173.05      5.97 o
   3   3  12       93.49       88.83      7.67 o
   4   3  12      153.35      147.21      9.74 o
   5   3  12       59.08       67.23      6.10 o
   6   3  12       42.38       40.34      4.75 o
   7   3  12      125.96      128.14      7.83 o
   8   3  12       68.97       74.42      8.67 o
   9   3  12       97.11       99.03     10.08 o
  10   3  12        5.75       11.16      6.09 o
 -11   4  12       51.58       59.95      6.65 o
 -10   4  12       21.84       33.84      9.47 o
  -9   4  12        2.77        2.42      7.64 o
  -8   4  12       81.15       74.96     11.72 o
  -7   4  12      120.87      142.21     13.53 o
  -6   4  12      142.19      142.72      7.49 o
  -5   4  12        4.50        5.78      2.13 o
  -4   4  12      106.63      112.70      5.59 o
  -3   4  12      176.89      187.25      5.97 o
  -2   4  12        6.16       12.09      3.16 o
  -1   4  12       90.63       88.85      4.48 o
   0   4  12       67.94       67.57      3.70 o
   1   4  12       45.67       48.03      3.77 o
   2   4  12       26.89       34.13      3.42 o
   3   4  12       78.98       69.18      7.04 o
   4   4  12      117.95      110.77      8.67 o
   5   4  12       60.52       62.50      6.10 o
   6   4  12       42.40       40.34      6.64 o
   7   4  12       38.22       34.72      6.15 o
   8   4  12       96.79      100.00      9.80 o
   9   4  12       68.97       68.49     10.46 o
  10   4  12       21.09       29.87      7.33 o
 -11   5  12       10.30       21.12      5.18 o
 -10   5  12       24.26       31.54      9.66 o
  -9   5  12       22.16       31.79      9.94 o
  -8   5  12       32.80       30.10      9.66 o
  -7   5  12       73.31       78.71     12.42 o
  -6   5  12      163.41      155.39      6.90 o
  -5   5  12       39.87       41.37      4.21 o
  -4   5  12        2.12        2.85      2.18 o
  -3   5  12       35.70       36.68      3.42 o
  -2   5  12       17.40       20.60      3.12 o
  -1   5  12       82.98       93.00      4.09 o
   0   5  12        8.71       10.74      2.40 o
   1   5  12        8.95       13.85      2.45 o
   2   5  12       11.21        9.16      3.06 o
   3   5  12       37.47       37.01      5.75 o
   4   5  12       36.38       28.27      4.35 o
   5   5  12       47.77       45.31      5.70 o
   6   5  12       27.43       29.92      5.51 o
   7   5  12       11.76       10.66      4.52 o
   8   5  12        2.91        8.21      5.91 o
   9   5  12        7.72       15.21      6.57 o
  10   5  12       11.48       12.76      7.72 o
 -11   6  12       23.78       41.20     11.10 o
 -10   6  12       39.22       42.45     10.89 o
  -9   6  12       16.59       12.36      8.59 o
  -8   6  12       62.24       47.17     11.05 o
  -7   6  12        2.07       10.38      8.43 o
  -6   6  12        2.10        7.99      4.19 o
  -5   6  12       40.81       43.31      4.61 o
  -4   6  12       68.25       71.10      4.47 o
  -3   6  12       44.92       39.12      3.80 o
  -2   6  12       17.49       17.13      2.81 o
  -1   6  12       46.55       44.77      4.03 o
   0   6  12       21.23       20.45      2.88 o
   1   6  12      104.14       89.93      6.92 o
   2   6  12      120.81      116.71      9.13 o
   3   6  12       36.43       37.36      5.84 o
   4   6  12       46.61       49.46      5.25 o
   5   6  12        4.32        3.78      3.90 o
   6   6  12       61.26       62.28      6.80 o
   7   6  12       71.05       63.69      6.55 o
   8   6  12       96.21      116.50     10.24 o
   9   6  12       33.60       43.61      7.70 o
  10   6  12       88.48      108.27     12.14 o
 -11   7  12       21.09       16.52      9.41 o
 -10   7  12       14.25       12.98      9.17 o
  -9   7  12       48.04       46.21     11.59 o
  -8   7  12        4.15       14.87      9.08 o
  -7   7  12       54.36       63.00      9.89 o
  -6   7  12        8.67       23.96      5.76 o
  -5   7  12       30.65       34.20      5.68 o
  -4   7  12       17.95       21.68      3.11 o
  -3   7  12       20.09       21.26      3.20 o
  -2   7  12       16.31       21.47      3.69 o
  -1   7  12      107.49      116.29      8.64 o
   0   7  12       23.27       30.48      3.20 o
   1   7  12       28.01       28.14      3.83 o
   2   7  12      176.70      158.57      8.70 o
   3   7  12       29.09       27.87      5.40 o
   4   7  12       50.92       53.18      6.13 o
   5   7  12       62.13       80.16      7.60 o
   6   7  12       53.23       61.13      6.78 o
   7   7  12        6.80        9.62      4.52 o
   8   7  12       76.86       77.99      8.85 o
   9   7  12        4.42       13.48      7.47 o
 -11   8  12        8.42       21.22      9.70 o
 -10   8  12       29.99       42.06     11.80 o
  -9   8  12       32.43       38.33     11.65 o
  -8   8  12       21.72       37.80     11.22 o
  -7   8  12       12.61       21.68      5.93 o
  -6   8  12        1.21        2.32      4.19 o
  -5   8  12       10.65        9.08      3.31 o
  -4   8  12       55.68       64.47      5.52 o
  -3   8  12       26.94       27.50      5.01 o
  -2   8  12       74.14       69.94      5.65 o
  -1   8  12      101.35      100.30      6.83 o
   0   8  12       33.11       34.70      5.65 o
   1   8  12       83.39       83.57      6.69 o
   2   8  12      128.79      116.14      7.83 o
   3   8  12       37.62       42.06      6.10 o
   4   8  12       96.76       83.96      6.70 o
   5   8  12       96.69       97.20      7.64 o
   6   8  12       27.45       22.24      8.16 o
   7   8  12       54.25       57.56      7.98 o
   8   8  12       29.92       23.98      6.60 o
   9   8  12        0.67       18.58      6.35 o
 -10   9  12       34.04       51.89     13.02 o
  -9   9  12        2.29       -1.61      8.71 o
  -8   9  12       18.08       22.65     11.18 o
  -7   9  12        8.13       10.23      7.29 o
  -6   9  12       40.53       29.79      8.00 o
  -5   9  12       71.64       76.08      5.91 o
  -4   9  12        6.12        6.77      3.68 o
  -3   9  12        4.90       -0.57      3.38 o
  -2   9  12      125.28      116.24      7.59 o
  -1   9  12      144.41      154.05      8.67 o
   0   9  12       27.99       45.19      4.35 o
   1   9  12       66.43       67.44      6.31 o
   2   9  12       38.54       42.99      5.51 o
   3   9  12        4.90        7.23      3.69 o
   4   9  12        4.76        6.84      3.56 o
   5   9  12       75.79       74.43      7.19 o
   6   9  12       26.33       26.12      6.12 o
   7   9  12       37.64       44.39      8.23 o
   8   9  12      114.96      139.20     10.46 o
   9   9  12       37.41       54.44      8.08 o
 -10  10  12      137.88      107.08     16.16 o
  -9  10  12       55.75       61.96     13.66 o
  -8  10  12       62.97       55.97      8.20 o
  -7  10  12       43.81       63.32     22.36 o
  -6  10  12       15.49       14.96      3.71 o
  -5  10  12       41.48       41.46      6.14 o
  -4  10  12       54.15       62.38      6.04 o
  -3  10  12       20.72       26.98      4.88 o
  -2  10  12       22.63       14.57      4.30 o
  -1  10  12       14.31       13.38      2.60 o
   0  10  12      111.57      107.47      7.38 o
   1  10  12       86.62       86.28      7.02 o
   2  10  12       37.23       39.75      5.41 o
   3  10  12       17.12       21.70      4.54 o
   4  10  12       67.20       71.98      7.38 o
   5  10  12       24.13       17.29      5.11 o
   6  10  12       29.74       33.47      9.48 o
   7  10  12      122.81      107.11     10.01 o
   8  10  12        8.87       15.71      5.79 o
   9  10  12       11.64       17.19      9.05 o
 -10  11  12       35.25       27.56     11.35 o
  -9  11  12       10.36       13.24     10.32 o
  -8  11  12       16.53       20.06      6.68 o
  -7  11  12      302.68      291.97      9.56 o
  -6  11  12       13.76       14.94      4.02 o
  -5  11  12       66.71       68.46      8.13 o
  -4  11  12       46.40       41.24      5.47 o
  -3  11  12        9.52       12.77      4.25 o
  -2  11  12       63.10       59.33      6.40 o
  -1  11  12       87.81      104.31      8.12 o
   0  11  12       27.41       29.59      5.00 o
   1  11  12       33.02       22.77      4.92 o
   2  11  12       50.02       44.84      7.34 o
   3  11  12       23.51       24.38      4.49 o
   4  11  12       89.23       88.48      7.41 o
   5  11  12       33.45       28.50      6.93 o
   6  11  12       34.31       40.92      7.09 o
   7  11  12       24.54       26.23      7.18 o
   8  11  12       19.18       15.52      6.97 o
  -9  12  12       70.36       51.20     13.39 o
  -8  12  12       27.79       23.07      8.13 o
  -7  12  12       18.88       15.72      5.32 o
  -6  12  12      196.81      205.27      9.12 o
  -5  12  12        2.49        8.41      4.56 o
  -4  12  12      186.55      188.62      9.52 o
  -3  12  12       24.96       26.67      7.95 o
  -2  12  12       20.42       17.55      4.74 o
  -1  12  12      311.57      299.66     11.55 o
   0  12  12       64.49       65.89      6.57 o
   1  12  12       57.87       69.72      6.85 o
   2  12  12      133.06      145.19      7.24 o
   3  12  12       63.46       63.27      6.41 o
   4  12  12       85.79       88.63      7.58 o
   5  12  12       10.06       19.54      5.49 o
   6  12  12        7.36        7.18      6.07 o
   7  12  12       24.91       20.52      6.58 o
   8  12  12       18.24       25.23      7.65 o
  -9  13  12       62.65       55.01     13.07 o
  -8  13  12       15.06       13.13      9.79 o
  -7  13  12       99.55       97.38     11.13 o
  -6  13  12       89.92       90.37      7.26 o
  -5  13  12       10.37       14.39      4.75 o
  -4  13  12       42.53       53.17      6.25 o
  -3  13  12      116.47      136.04     11.92 o
  -2  13  12        4.92        6.60      3.97 o
  -1  13  12       86.52       89.16      8.06 o
   0  13  12        0.32        1.72      4.74 o
   1  13  12       24.12       26.22      5.45 o
   2  13  12       71.50       78.33      6.19 o
   3  13  12       41.50       43.63      5.40 o
   4  13  12      155.20      150.59     10.50 o
   5  13  12      107.44      107.00     12.96 o
   6  13  12       54.35       40.41      7.48 o
   7  13  12       42.44       43.54      7.66 o
   8  13  12       50.97       68.88     14.99 o
  -9  14  12       37.92       42.20      9.46 o
  -8  14  12       60.86       95.18     17.31 o
  -7  14  12      185.92      209.80     14.55 o
  -6  14  12      305.40      299.87     11.36 o
  -5  14  12      191.79      221.54     10.54 o
  -4  14  12       31.75       41.03      6.03 o
  -3  14  12       71.97       64.61     11.78 o
  -2  14  12      193.89      222.41     12.25 o
  -1  14  12      169.46      170.55     10.26 o
   0  14  12        1.31        5.02      4.68 o
   1  14  12      166.87      156.34     10.74 o
   2  14  12       18.23       21.88      5.05 o
   3  14  12        1.23        0.77      3.97 o
   4  14  12       24.14       29.63      6.03 o
   5  14  12       76.28       81.16      8.71 o
   6  14  12       51.46       43.77      7.07 o
   7  14  12       17.07       20.01      6.26 o
  -8  15  12       17.35       23.51      8.89 o
  -7  15  12       86.00      114.73     21.72 o
  -6  15  12       19.57       21.23      5.19 o
  -5  15  12       10.28        3.08      7.55 o
  -4  15  12       82.04       85.58     10.70 o
  -3  15  12        0.96       -1.86      3.55 o
  -2  15  12      153.07      140.44     10.00 o
  -1  15  12       93.19       95.70      8.79 o
   0  15  12      103.58       90.02      8.62 o
   1  15  12       81.75       75.38      7.20 o
   2  15  12       69.07       62.63      5.81 o
   3  15  12       13.33       10.06      5.08 o
   4  15  12        2.88        4.62      7.12 o
   5  15  12       12.37       13.35      5.89 o
   6  15  12       18.51       20.66      8.33 o
   7  15  12       40.58       41.67      7.61 o
  -7  16  12       92.92      107.73     13.09 o
  -6  16  12        5.32       12.42      5.81 o
  -5  16  12       55.68       70.82      7.56 o
  -4  16  12       18.29       17.58      5.86 o
  -3  16  12       87.73      110.75     12.50 o
  -2  16  12        6.85        3.70      4.91 o
  -1  16  12       55.45       74.37      8.06 o
   0  16  12       28.58       38.44      6.66 o
   1  16  12      128.32      149.31     10.78 o
   2  16  12       11.78        9.13      4.12 o
   3  16  12       15.30       18.93      5.47 o
   4  16  12       23.01       18.47      7.05 o
   5  16  12       21.18       23.91      6.62 o
   6  16  12       53.42       74.16     11.70 o
  -7  17  12       59.60       66.96     12.34 o
  -6  17  12       21.04       22.68      5.62 o
  -5  17  12       21.97       21.25      5.38 o
  -4  17  12       47.07       44.95      7.32 o
  -3  17  12       84.60       95.70      8.79 o
  -2  17  12       22.39       11.13      5.18 o
  -1  17  12       24.46       23.50     10.27 o
   0  17  12        3.41        5.62     11.54 o
   1  17  12       12.99       15.88      5.09 o
   2  17  12       58.16       61.01      6.83 o
   3  17  12       45.26       47.12      6.72 o
   4  17  12        0.24       10.51      5.93 o
   5  17  12       13.64       11.02      6.05 o
  -6  18  12       25.26       35.39      6.54 o
  -5  18  12       11.06       17.01      5.32 o
  -4  18  12       34.52       34.49      6.19 o
  -3  18  12       79.64       91.84      8.75 o
  -2  18  12       91.17       95.50      9.09 o
  -1  18  12       21.46       21.29      5.86 o
   0  18  12       12.59        5.28      5.47 o
   1  18  12      138.63      126.58     12.30 o
   2  18  12        5.92        5.07      4.93 o
   3  18  12       10.55       21.20      8.47 o
   4  18  12        4.93       13.31      5.34 o
  -5  19  12        3.19        1.25      4.47 o
  -4  19  12       16.86       25.39      8.90 o
  -3  19  12        6.74        9.26      6.24 o
  -2  19  12       16.19        6.47      7.20 o
  -1  19  12      103.80      112.42     15.90 o
   0  19  12      139.82      132.21     12.56 o
   1  19  12       28.91       25.75      5.57 o
   2  19  12       23.40       12.15      6.58 o
   3  19  12       13.23       25.89      5.74 o
  -3  20  12       29.97       38.77      6.90 o
  -2  20  12       53.56       69.28      8.10 o
  -1  20  12        4.16        9.47      5.63 o
   0  20  12       40.54       50.72      6.26 o
   1  20  12       31.64       26.64      6.21 o
   2  20  12        3.72        8.62      5.95 o
 -11   0  13      107.01      102.19     11.78 o
 -10   0  13       31.25       33.02      7.76 o
  -9   0  13      250.27      254.94     14.70 o
  -8   0  13       52.38       54.51      8.67 o
  -7   0  13        8.80        9.20      6.59 o
  -6   0  13        0.81       -5.30      5.30 o
  -5   0  13      105.94       98.69     10.78 o
  -4   0  13      165.50      181.88     17.29 o
  -3   0  13        0.80        3.41     11.65 o
  -2   0  13       33.77       51.81      9.42 o
  -1   0  13       25.00       33.18      4.88 o
   0   0  13       85.81       76.75      6.58 o
   1   0  13      116.40      105.35     11.57 o
   2   0  13       16.20        6.83     11.03 o
   3   0  13      110.78      101.27     11.88 o
   4   0  13       16.47        5.73     11.59 o
   5   0  13       12.48       14.49      7.49 o
   6   0  13       85.99       72.41     23.81 o
   7   0  13        0.33        1.42      5.37 o
   8   0  13      102.42      118.70     17.17 o
   9   0  13       71.22       75.13     12.64 o
 -11   1  13       74.14       84.61      7.54 o
 -10   1  13       12.83       15.31      4.96 o
  -9   1  13       71.15       86.44      7.25 o
  -8   1  13      230.60      252.87     10.19 o
  -7   1  13        0.99        3.68      4.47 o
  -6   1  13        2.47        3.32      6.43 o
  -5   1  13      154.68      163.40     17.54 o
  -4   1  13       46.01       53.50      5.08 o
  -3   1  13      120.81      143.62      5.65 o
  -2   1  13       11.10        8.20      2.69 o
  -1   1  13       13.75       27.00      2.86 o
   0   1  13      122.57      126.86      9.97 o
   1   1  13        3.35        1.33      4.23 o
   2   1  13       67.38       66.95      7.90 o
   3   1  13       70.51       78.69      8.29 o
   4   1  13      228.76      206.29     10.71 o
   5   1  13       25.09        6.36      5.04 o
   6   1  13       52.88       54.94      7.64 o
   7   1  13       33.89       34.21      4.72 o
   8   1  13       87.81       93.03      8.83 o
   9   1  13        5.05        5.08      5.83 o
 -11   2  13       28.37       40.46      5.73 o
 -10   2  13      120.94      128.87     13.81 o
  -9   2  13       52.26       57.31     10.02 o
  -8   2  13      387.16      428.34     20.26 o
  -7   2  13       97.15      116.18     12.76 o
  -6   2  13       10.56        8.14      6.71 o
  -5   2  13       47.55       45.49      5.31 o
  -4   2  13      120.95      125.45      7.71 o
  -3   2  13      246.72      266.35      8.99 o
  -2   2  13       12.81       21.66      4.32 o
  -1   2  13       33.03       43.36      6.03 o
   0   2  13      242.80      268.59      8.67 o
   1   2  13      146.76      136.11      8.71 o
   2   2  13       35.62       38.86      5.78 o
   3   2  13        8.56        8.85      4.72 o
   4   2  13       18.78       12.86      5.02 o
   5   2  13      201.24      187.03     10.87 o
   6   2  13        6.63       12.29      5.40 o
   7   2  13       46.31       37.62      5.82 o
   8   2  13       14.44       19.96      6.11 o
   9   2  13       43.07       28.65      5.90 o
 -10   3  13        8.78       17.21      8.88 o
  -9   3  13        5.43        8.11      7.47 o
  -8   3  13       23.50       31.75      9.45 o
  -7   3  13      129.54      149.03     13.97 o
  -6   3  13        6.63        6.57      7.67 o
  -5   3  13      112.86      121.85      9.10 o
  -4   3  13       44.89       61.78      7.36 o
  -3   3  13      118.76      146.71     11.61 o
  -2   3  13      127.48      134.91      6.41 o
  -1   3  13      156.02      170.53      9.12 o
   0   3  13       25.10       28.04      3.91 o
   1   3  13       93.76       79.26     12.75 o
   2   3  13      220.16      209.27      9.88 o
   3   3  13       14.96       22.26      5.27 o
   4   3  13        9.01        0.16      6.14 o
   5   3  13       17.20       28.78      9.60 o
   6   3  13      124.48      132.13      7.94 o
   7   3  13      158.37      149.22     10.08 o
   8   3  13        9.70       15.65      9.95 o
   9   3  13       63.36       61.81      8.29 o
 -10   4  13        6.90       -2.04      7.27 o
  -9   4  13       24.53       39.04     10.56 o
  -8   4  13       65.87       62.42     11.34 o
  -7   4  13       98.00      114.28     13.65 o
  -6   4  13        8.17        7.39      7.91 o
  -5   4  13      123.47      129.28      5.51 o
  -4   4  13       42.64       46.71      4.12 o
  -3   4  13        8.98       13.05      3.67 o
  -2   4  13      110.94      130.90      9.00 o
  -1   4  13       98.61      103.61      9.76 o
   0   4  13      158.90      172.75     10.54 o
   1   4  13       85.59       93.79      7.67 o
   2   4  13       25.97       41.51      8.07 o
   3   4  13      175.44      183.26      9.95 o
   4   4  13       10.07       11.42      4.94 o
   5   4  13      128.85      125.87      9.89 o
   6   4  13       84.51       89.79      7.17 o
   7   4  13       88.52      100.27     14.15 o
   8   4  13       29.83       37.51      7.01 o
   9   4  13       14.35       23.34      7.23 o
 -10   5  13       28.65       15.33      8.92 o
  -9   5  13       11.57        8.29      8.49 o
  -8   5  13       35.25       39.78     10.59 o
  -7   5  13        1.11       -7.50      7.50 o
  -6   5  13       86.85       97.55     14.41 o
  -5   5  13      188.20      226.64     12.03 o
  -4   5  13      117.82      127.72      7.10 o
  -3   5  13        1.35        2.41      3.56 o
  -2   5  13      138.04      150.92     13.82 o
  -1   5  13       33.88       25.69      4.45 o
   0   5  13       31.22       30.24      5.08 o
   1   5  13      142.24      137.54      8.63 o
   2   5  13       62.15       59.45      6.92 o
   3   5  13       13.19       10.95      4.82 o
   4   5  13       34.16       37.52      6.24 o
   5   5  13      203.85      197.53     10.97 o
   6   5  13        9.78       12.56      4.27 o
   7   5  13      101.83      113.02      9.78 o
   8   5  13       19.69       12.24      7.13 o
   9   5  13        1.66        6.71      5.36 o
 -10   6  13        2.97       -1.25      8.01 o
  -9   6  13       23.39       23.56     10.30 o
  -8   6  13       32.19       31.87     10.50 o
  -7   6  13       72.61       82.94     13.35 o
  -6   6  13       13.68       23.24      6.01 o
  -5   6  13       28.25       30.38      4.27 o
  -4   6  13       29.36       34.43      4.66 o
  -3   6  13        9.07       18.25      6.08 o
  -2   6  13       44.37       47.86      7.51 o
  -1   6  13       22.94       17.55      4.00 o
   0   6  13      154.26      156.15      9.36 o
   1   6  13       78.44       73.13      7.02 o
   2   6  13        1.79        2.13      4.17 o
   3   6  13       24.90       18.14      6.25 o
   4   6  13      237.53      229.61     11.27 o
   5   6  13       52.12       44.33      5.90 o
   6   6  13       47.36       40.01      6.63 o
   7   6  13       63.02       67.92      8.23 o
   8   6  13       17.59       21.43      7.45 o
 -10   7  13       12.69        2.73      8.22 o
  -9   7  13       43.52       47.66     12.17 o
  -8   7  13        3.59       -7.93      7.93 o
  -7   7  13        5.36        7.44      8.94 o
  -6   7  13        0.56        5.68      5.02 o
  -5   7  13       17.91       18.67      3.92 o
  -4   7  13        0.61        2.72      3.63 o
  -3   7  13       13.31       17.24      4.46 o
  -2   7  13      137.45      137.69      8.23 o
  -1   7  13       73.66       81.90      5.11 o
   0   7  13      146.34      146.94      8.58 o
   1   7  13       73.45       76.31      8.13 o
   2   7  13      109.92      115.79      8.97 o
   3   7  13       56.10       61.48      7.22 o
   4   7  13      117.47      113.26      9.31 o
   5   7  13        9.76       10.92      4.31 o
   6   7  13       60.91       71.40     10.71 o
   7   7  13        4.62       11.97      5.78 o
   8   7  13        3.79       13.24      7.71 o
 -10   8  13       34.55       33.32     11.31 o
  -9   8  13       28.77       35.75     11.31 o
  -8   8  13       79.80       58.19     13.45 o
  -7   8  13        6.60       -1.92      8.90 o
  -6   8  13       30.50       43.57      7.15 o
  -5   8  13       30.77       25.15      4.42 o
  -4   8  13       23.12       31.11      8.21 o
  -3   8  13        7.64        0.85      3.61 o
  -2   8  13       10.77        6.52      4.05 o
  -1   8  13       32.17       42.92      5.43 o
   0   8  13       15.87       10.50      6.81 o
   1   8  13       21.17       16.68      4.69 o
   2   8  13        6.32        8.83      4.38 o
   3   8  13       61.39       62.44      7.36 o
   4   8  13       29.19       29.27      6.13 o
   5   8  13       51.85       42.48      6.29 o
   6   8  13       67.55       66.36      9.53 o
   7   8  13       50.54       45.61      7.54 o
   8   8  13        0.50       18.38     14.05 o
  -9   9  13        0.69        7.97      9.79 o
  -8   9  13       37.22       27.69     10.98 o
  -7   9  13        0.83       -0.48      6.50 o
  -6   9  13       21.96       32.16      7.07 o
  -5   9  13        1.78        9.23      4.13 o
  -4   9  13        5.02       13.30      4.20 o
  -3   9  13       96.51      100.94      9.42 o
  -2   9  13       13.34        8.15      4.37 o
  -1   9  13       35.61       42.29      7.89 o
   0   9  13       95.96       95.64      7.28 o
   1   9  13      105.14       93.90      7.52 o
   2   9  13       49.61       48.51      6.66 o
   3   9  13      116.76      120.86      9.36 o
   4   9  13       56.19       45.79      7.07 o
   5   9  13       78.41       68.38      6.82 o
   6   9  13       34.11       38.40      6.86 o
   7   9  13       19.03       29.14      6.49 o
   8   9  13       20.70       18.29     12.89 o
  -9  10  13       59.15       63.55     14.37 o
  -8  10  13       67.45       70.93     15.17 o
  -7  10  13       26.36       30.84      7.04 o
  -6  10  13       40.62       45.45      7.79 o
  -5  10  13       62.97       66.33     10.07 o
  -4  10  13       50.31       56.48      6.18 o
  -3  10  13       58.77       50.07      6.19 o
  -2  10  13      112.46      112.98      9.41 o
  -1  10  13       23.87       25.20      5.07 o
   0  10  13       19.74       18.49      7.86 o
   1  10  13       39.79       25.59      5.19 o
   2  10  13      124.42      129.74      8.87 o
   3  10  13       92.26       95.88      8.84 o
   4  10  13        1.03        8.48      5.88 o
   5  10  13       35.85       40.23      5.99 o
   6  10  13       50.43       62.51      7.91 o
   7  10  13        3.51        9.79      5.86 o
  -9  11  13       19.19       13.80     10.33 o
  -8  11  13      145.21      160.58     20.09 o
  -7  11  13       56.99       69.25      9.41 o
  -6  11  13       62.42       58.40      8.33 o
  -5  11  13       22.55       18.35      4.59 o
  -4  11  13       81.09       95.47      7.58 o
  -3  11  13      104.32       99.47      8.36 o
  -2  11  13      128.21      134.55     14.20 o
  -1  11  13       94.45      104.06     18.08 o
   0  11  13      132.91      149.52      9.16 o
   1  11  13      127.33      138.50      9.41 o
   2  11  13       63.74       65.36      7.07 o
   3  11  13       31.75       18.57      5.87 o
   4  11  13       46.90       46.27      6.51 o
   5  11  13       10.18       10.37      5.42 o
   6  11  13       13.19       16.35      7.14 o
   7  11  13       22.30       10.76      5.68 o
  -8  12  13       50.31       50.80      9.79 o
  -7  12  13      105.47      115.16      8.89 o
  -6  12  13       96.14      102.85      7.32 o
  -5  12  13       16.93       14.30      4.40 o
  -4  12  13       36.51       42.20      5.95 o
  -3  12  13      140.25      157.69      9.52 o
  -2  12  13       29.61       30.41      6.59 o
  -1  12  13      104.48      107.32      8.92 o
   0  12  13      287.64      270.88     11.81 o
   1  12  13       39.79       33.61      5.57 o
   2  12  13       16.32       11.52      4.78 o
   3  12  13       49.29       46.47      7.12 o
   4  12  13       70.20       62.13      6.49 o
   5  12  13       85.17       83.82      8.64 o
   6  12  13      187.57      188.01     11.73 o
   7  12  13       37.62       44.39      7.14 o
  -8  13  13        7.20        1.28      6.84 o
  -7  13  13       31.49       36.03      7.89 o
  -6  13  13       77.13       79.84      6.98 o
  -5  13  13      401.42      433.42     17.63 o
  -4  13  13      185.11      203.26     10.16 o
  -3  13  13       18.05       21.43      5.24 o
  -2  13  13      168.10      175.74     11.28 o
  -1  13  13        1.63        2.40      4.31 o
   0  13  13       23.72       22.86      5.83 o
   1  13  13      492.59      515.65     15.01 o
   2  13  13       49.14       50.35      6.54 o
   3  13  13      116.43      115.92      9.02 o
   4  13  13      197.48      216.23     10.87 o
   5  13  13       37.23       42.97      7.06 o
   6  13  13        2.86        7.31      5.70 o
  -7  14  13       62.72       73.75     14.96 o
  -6  14  13       17.32       25.51      6.70 o
  -5  14  13        7.91       10.93      4.94 o
  -4  14  13      209.98      223.33     10.80 o
  -3  14  13       64.27       69.34      7.56 o
  -2  14  13       19.11       28.18      5.79 o
  -1  14  13      119.31      144.99     16.91 o
   0  14  13       61.50       52.85      7.35 o
   1  14  13       16.87       14.70      5.82 o
   2  14  13       46.50       43.20      6.40 o
   3  14  13      202.15      204.31      9.16 o
   4  14  13        9.25       11.73      5.21 o
   5  14  13        4.12        7.24      5.30 o
   6  14  13       32.79       38.81      8.30 o
  -7  15  13       40.09       57.38      9.03 o
  -6  15  13       28.86       36.56      5.77 o
  -5  15  13      228.32      252.59     11.32 o
  -4  15  13        3.29        6.12      4.80 o
  -3  15  13       57.11       68.61      7.59 o
  -2  15  13      181.65      180.85     11.88 o
  -1  15  13        8.46        9.82      5.02 o
   0  15  13      117.40      122.83     11.75 o
   1  15  13       92.55       79.24      9.75 o
   2  15  13       49.71       50.86      7.22 o
   3  15  13      151.13      160.93     10.76 o
   4  15  13       49.97       45.99      7.04 o
   5  15  13        0.78        7.01      5.19 o
  -6  16  13       32.86       35.87      5.84 o
  -5  16  13       50.21       60.56      7.14 o
  -4  16  13       19.30       21.43      7.04 o
  -3  16  13        9.35       13.67      4.39 o
  -2  16  13        3.21        3.10      5.66 o
  -1  16  13      267.91      289.87     12.92 o
   0  16  13       33.28       35.63      6.92 o
   1  16  13       58.82       57.76      7.90 o
   2  16  13       10.33        0.72      4.74 o
   3  16  13       33.22       36.78     10.39 o
   4  16  13        2.53        9.70      5.23 o
  -5  17  13       83.15      103.53      9.00 o
  -4  17  13       28.06       34.62      8.78 o
  -3  17  13       37.04       39.50      6.53 o
  -2  17  13       65.12       52.74      7.38 o
  -1  17  13       31.13       43.80      6.95 o
   0  17  13        0.82        0.57      5.58 o
   1  17  13       62.87       59.67      9.60 o
   2  17  13        9.73       14.02      7.98 o
   3  17  13        9.88       17.30      5.02 o
  -3  18  13        2.34        9.32      4.72 o
  -2  18  13       27.37       20.43      5.61 o
  -1  18  13        7.54        7.77      5.05 o
   0  18  13       45.99       52.95     10.73 o
   1  18  13       39.03       35.01      7.73 o
   2  18  13       19.01       29.94      7.61 o
  -9   0  14        8.72       18.49      7.37 o
  -8   0  14       20.09       25.68      7.76 o
  -7   0  14      104.89      104.23     11.38 o
  -6   0  14        0.40       -1.64      6.84 o
  -5   0  14       18.71       23.36      8.07 o
  -4   0  14       93.98       87.25     11.29 o
  -3   0  14       82.94       85.41      9.37 o
  -2   0  14       75.60       84.11      9.74 o
  -1   0  14        5.79        6.57     15.47 o
   0   0  14       56.39       70.48      9.96 o
   1   0  14       20.88       15.49     17.07 o
   2   0  14        2.74       -1.94     14.39 o
   3   0  14       18.65       18.27      7.62 o
   4   0  14        4.73        8.27      7.27 o
   5   0  14        2.73        6.55     12.75 o
   6   0  14       23.28       22.87      8.69 o
   7   0  14       80.66       66.51     11.73 o
   8   0  14        0.00       17.38     11.92 o
  -9   1  14       23.05       25.21      5.30 o
  -8   1  14       17.31       19.35      5.11 o
  -7   1  14      127.00      130.70     15.33 o
  -6   1  14      344.90      356.83     12.35 o
  -5   1  14       13.28       10.99      5.09 o
  -4   1  14       54.62       64.13      7.57 o
  -3   1  14       79.80       94.86     13.16 o
  -2   1  14       44.90       48.11      5.51 o
  -1   1  14       26.89       72.45     10.60 o
   0   1  14       18.92       18.98      7.23 o
   1   1  14       32.74       37.09      6.88 o
   2   1  14       62.43       68.27      7.22 o
   3   1  14       61.43       64.41      7.33 o
   4   1  14       68.58       69.49     10.01 o
   5   1  14       11.60       20.84      5.95 o
   6   1  14       12.22       14.66     12.03 o
   7   1  14       93.43       96.47      9.51 o
   8   1  14       39.76       46.77     12.45 o
  -9   2  14       23.29       29.34      9.22 o
  -8   2  14      106.62      118.16     13.02 o
  -7   2  14       38.08       45.86     10.12 o
  -6   2  14      144.85      139.12      8.57 o
  -5   2  14       40.69       48.68      6.47 o
  -4   2  14       21.47       19.89      6.35 o
  -3   2  14       59.29       64.69      6.79 o
  -2   2  14      212.88      224.64     18.79 o
  -1   2  14       14.78       18.66      5.08 o
   0   2  14       46.39       57.48      7.11 o
   1   2  14      110.14      117.60     12.12 o
   2   2  14       14.37        7.64      4.54 o
   3   2  14      192.48      194.78     10.53 o
   4   2  14       53.81       58.76     11.31 o
   5   2  14       62.77       67.94      7.93 o
   6   2  14      161.82      150.60     11.17 o
   7   2  14       19.62       24.12      6.25 o
   8   2  14       52.98       43.46     19.12 o
  -9   3  14       16.14       15.71      8.49 o
[truncated: 21,809 more chars]
